# Supplementary material for: Metagenomics analysis reveals features unique to Indian distal gut microbiota
Source: PLoS One. 2020 Apr 8;15(4):e0231197. doi: 10.1371/journal.pone.0231197 (PMC7141701; doi:10.1371/journal.pone.0231197)
Supplement: S2 Table — The detailed dietary data for each participant is recorded as mentioned by the subjects. (XLSX) [file pone.0231197.s007.xlsx]

## Sheet: S2 Table
S2 Table: The detailed dietary information for each participant. This is recorded as mentioned by the subjects.
Sample Name	KHG_1	KHG_2	KHG_3	KHG_4	KHG_5	KHG_6	KHG_7	KHG_8	KHG_9	KHG_10	KHG_11	KHG_12	JAS_1	JAS_2	JAS_3	JAS_4	JAS_5	JAS_6	JAS_7	JAS_8	JAS_9	JAS_10	LDK_1-2	LDK_2	LDK_3	LDK_4	LDK_5	LDK_6	LDK_7	LDK_8	LDK_9
White rice(gms/week)		1700	700	700	250	1300	900	300	150	700	500	700								150	300		900	1200	500	1350	450	1350	500
Red rice (gms/week)																														700	1350
Poha (gms/week)	150	150	700	700	500	350	150	150	150	300		150							750
Whole wheat flour(gms/week)	2250	2250	2250	2250	3750	1300	1250	3250	1100	3250	3250	2250	2750	2750	2750	2250	2750	2750	2750	2750	2750	2750	200	1400	2800	900	1350	1350	900	700	1350
Wheat rava suji/dalia(gms/week)																						150
White bread(gms/week)
Maida(gms/week)													100											400
Barley(gms/week)																							1000	500	2800	1750	1750	750	3250	1750	1750
Ragi/pearl millet(gms/week)													250		250	250	700	150	1450	150	150	450							75
Corn flour(gms/week)	300								37		37
Corn flakes
Sorghum(gms/week)					150
Toor/ Arhar(gms/week)	100	75	350	350	350	350	350	350	225	225	225	225					75						75	75
Whole (green) moong (gms/week)	100								225		250	225	75		325	325	75	75	150	150	75	150			50			50	75
Whole chana (gms/week)	100												75				75	150	150		150	150			50					200
Masur (gms/week)	100												75		75	75	75		150		150				50		125	150	150	50	50
Rajma (gms/week)																							75	75	50	50	250	50	75	50	50
Soya bean, Tofu (gms/week)																								75					75	50
Besan flour (gms/week)	50	75			150	75	75											75	350	75	75	150								50
Potato (gms/week)	100	150	150	150	150		150	100	150	150	250	250			150	150		150		150	150		700	1000	100	250	100	100	100	100	100
Radish (gms/week)	100		5	550			350	150	350	250	150								150				900	1000
Carrot (gms/week)																							700	1000	100	250	350	750	225	100	150
Mushroom (gms/week)
Tomatoes (gms/week)	50	225	225	225	150	150	150	150	150	150	75	225	150		350	350	250	75	250	150	150	75	800	1000	250	750	350	550		350	650
Brinjal (gms/week)	100		150	150	250	150	150	150	75	150	150						250	150						75		350	550	350
Pepper, Chillies (gms/week)	35	55	35	55	35	55	35	55	35	35	55	55	35	35	35	35	35	55	35	55	35	35	35	40	25	25	25	25	25	25	25
Turnip, knol-kohl, Beetroot (gms/week)																									150	250		350	150	350	700
Onion, Garlic, Ginger (gms/week)	350	350	350	350	350	350	350	350	350	350	350	350	350	350	350	350	350	350	350	350	350		350	350	350	750	750		750	750	750
Garlic	25	25	25	25	25	25	25	25	25	25	25	25	25	25	25	25	25	25	25	25	25		25	25	25	25	25	25	25	25	25
Ginger	25	25	25	25	25	25	25	25	25	25	25	25	25	25	25	25	25	25	25	25	25		25	25	25	25	25	25	25	25	25
Cauliflower (gms/week)	50	100	100	100	100	100	100	100	75	100	200	100	100		150	100		150	250	250	150
Cabbage (gms/week)		50	50	50	50	50	50	50		50	50	50	50			50							250	150	100	350	350	450	600	250	700
Spinach, other green leafy veg. (gms/week)	50	150	150	150				150	150	150		150			150	150		75	250				250	250		150	250	350	450	100	700
Mustard Spinach
Beans (gms/week)																		75			150				100		50	150	50
Peas (gms/week)																									25				50
Gourds (gms/week)		100	100	40	100		100	100	40									40					40				100	100	150		100
Pumpkin(gms/week)		100	100	40	100		100	100	40									40					40				100	100	150		100
Lettuce																									100
Buckwheat																									100
Bitter gourd																												250
Lady fingers (gms/week)		150			150		150	150		150	150		150		150	150	250	150		250			75	75
Apple (gms/week)	450		550	550		100		100	100		150				150	150		750		250			250	150	700	100	275	350	650		250
Grapes (gms/week)																									50			50
Banana (pc/week) Each banana weighs 118gms	708		354	354	590	236	236		590		354				354	236		1534		590	590		472	354	236	236	354	590	708		236
Water melon, musk melon (gms/week)																							75	75				600	250
Orange (gms/week)									100														150	100				100
Guava (gms/week)									100														75	75
Papaya (gms/week)																				250											50
Mango (gms/week)
Pomegranate (gms/week)			450	450	175	75		75							250	250												150
Litchi (gms/week)
Avocado (gms/week)
Jamun, strawberries and other berries (gms/week)
Apricot (gms/week)\																							300	75	1000			1500	750	50	600
Raisins(gms/week)			40	40			55
Almonds(gms/week)																							40	40	40	40	250	50	250	40	200
Walnut																							40	40	40	40	250	50	250	40	200
Tender coconut water (ml/week)
Fresh fruit juice (ml/week)		300													500			37	1450		700	1450	500	500	250				275	275	300
Alcohol (ml/week)			1000															1000							250
Fermented drinks (Chhaang) (ml/week)																									1500	300		1000	1800		6500
Aerated drinks (ml/week)		300													500				1450			1450			300			300	200
Tea (ml/week)	265	1450	2150	2150	1450	2150	2150	2150	1450	1450	2750	1450					1450	2750	1450	1450	750	750	1800	1800	3250	3250		5250	2100	5250	2750
Coffee (ml/week)																								150
Ice cream (ml/week)																	750
Biscuits, cakes (gms/week)			50	50		50															75		50	50	50			75	50		50
Jam, jelly, chocolate, candies (gms/week)			15	15																			13	13	13
Sauces, pickles, chutneys (gms/week)		45	45	45				15	15														15	15	15			45			45
Sugar	265	220	252	252	145	215	215	215	145	145	275	145			20	20	145	350	145	145	75	300			100
Fried foods, snacks (gms/week)			450	450																			75	150
Milk (ml/week)									1450						450	450	250	1450		1450			150	1900	300	275	275	1350	450		200
Butter (gms/week)	45	45	700	700					150									175					255	255	550	600	275	800	310	800	550
Ghee (gms/week)					150	150	150				75		75	350	150	250	250	175		250	250	250
Butter milk (ml/week)			700	700	1450	300		150	1450	700	300		13000	14000	225	225	7500	1450	1450	1450	2750	1450
Curd (ml/week)		700			1100									1750	225	225	850	1450					150	150				750	250		250
Lassi (ml/week)																												250	250		250
Cheese/ Paneer (gms/week)															175	175			450						50				19		75
Egg (pc/week) each egg 44 grams	88	88	88	88	0	0	0	0	0	0	0	0	0	0	0	0	0	308	0	0	0	0	176	176	0	88	308	88	132	132	132
Chicken (gms/week)	150		150		150	300	150											150								150		150		150
Red Meat (beef, lamb, pork, other animal meat) (gms/week)	150	150			150	300	150	150		150			150	500	300	300	150		150				100	100	100	300		150	450
Fish (gms/week)	100																								50	75
