# Supplementary material for: Metagenomics analysis reveals features unique to Indian distal gut microbiota
Source: PLoS One. 2020 Apr 8;15(4):e0231197. doi: 10.1371/journal.pone.0231197 (PMC7141701; doi:10.1371/journal.pone.0231197)
Supplement: S3 Table — Information of samples, sequencing reads, preprocessing or reads, assembly, annotation and taxonomically assigned reads. (XLSX) [file pone.0231197.s008.xlsx]

## Sheet: S3 Table
S3 Table: Information of samples, sequencing reads, preprocessing or reads, assembly, annotation and taxonomically assigned reads.
	Sample Identifier	BioProject PRJNA531203	Metadata				Sequencing Information			Reads and Pre-processing Information								Assembly Information				Annotation Information					Taxonomically Assigned Reads
	ID	Sample accession	Geographical Location	Age (18-58)	Diet (NV/V)	Gender (M/F)	Sequencing Platform	Read Length	Sequencong center	Total Reads (#)	Total Bases(#)	Total Bases after adaptor removal (Gbp)	Bases after HCR(Gbp)	Bases after HCR_QC(Gbp)	Bases after HCR_QC_Trimmed(Gbp)	Reads (#) after HCR_QC_Trimmed	of HQ Reads left(%)	Total length	Total number	N50 stats	GC%	Number of Genes/proteins	Genes cd_hit_95	Proteins cd_hit_95	genes cdhit95 ge 100	proteins cdhit95 ge 33	Number of reads assigned to phylum by One Codex	Number of reads assigned to family by One Codex	Number of reads assigned to genus by One Codex	Percent reads mapped at phylum level by One Codex	Percent reads mapped at family level by One Codex	Percent reads mapped at genus level by One Codex
	KHG_1	SRR9108958	Khargone	31	NV	M	HiSeq-2500	2*150	GQC	62066730	9310009500	8.57	8.56	8.54	8.34	57936968	89.55	155372883	56214	5869	48.18	179302	173282	168152	170405	165409	47280130	45234403	37825230	81.6062	78.0752	65.2869
	KHG_2	SRR9108957	Khargone	33	NV	M	HiSeq-2500	2*150	GQC	52756946	7913541900	7.33	7.33	7.31	7.19	50027371	90.89	119883071	51482	4319	47	139104	130041	123871	127701	121661	23518218	22808708	22692267	47.0107	45.5925	45.3597
	KHG_3	SRR9108960	Khargone	45	NV	M	HiSeq-2500	2*150	GQC	43027624	6454143600	6.01	6.01	6.02	5.88	40430320	91.08	112144620	42998	4849	46.5793	129478	121973	117621	119862	115631	22245862	21429155	21261713	55.0227	53.0027	52.5885
	KHG_4	SRR9108959	Khargone	22	NV	M	HiSeq-2500	2*150	GQC	43189440	6478416000	5.79	5.74	5.73	5.54	38428788	85.55	123004391	52024	4173	47.4265	141791	132548	126317	130177	124069	16882941	16460134	16304249	43.9331	42.8328	42.4272
	KHG_5	SRR9108954	Khargone	28	NV	M	HiSeq-2500	2*150	GQC	46989968	7048495200	6.25	6.25	6.23	6.01	41726549	85.22	189872526	67481	5652	48.0977	215645	206457	197071	203171	193973	18133099	17223556	16973585	43.457	41.2772	40.6781
	KHG_6	SRR9108953	Khargone	19	NV	M	HiSeq-2500	2*150	GQC	50880608	7632091200	6.93	6.91	6.9	6.73	47094484	88.11	195391500	71262	5235	50.8582	227292	221382	213127	217614	209640	22322194	20886236	20415531	47.3987	44.3496	43.3502
	KHG_7	SRR9108956	Khargone	35	NV	M	HiSeq-2500	2*150	GQC	44877082	6731562300	6.01	5.98	5.97	5.76	40222139	85.55	210649054	71068	7437	53.3742	243536	238452	233552	234538	229843	14645684	13569145	11985894	36.412	33.7355	29.7992
	KHG_8	SRR9108955	Khargone	27	NV	M	HiSeq-2500	2*150	GQC	47332252	7099837800	6.56	6.47	6.46	6.32	43402093	89.05	112370464	41704	4646	44.3643	129838	123576	118110	121531	116182	17647211	16785574	16611644	40.6598	38.6746	38.2738
	KHG_9	SRR9108962	Khargone	29	V	M	HiSeq-2500	2*150	GQC	50423330	7563499500	7.01	7	6.99	6.84	47341786	90.4	217887983	73805	6710	50.7888	247921	236412	225070	232829	221713	21948495	20527452	20215688	46.3618	43.3601	42.7016
	KHG_10	SRR9108961	Khargone	33	V	M	HiSeq-2500	2*150	GQC	45252840	6787926000	6.29	6.28	6.27	6.13	42275581	90.34	209243963	56031	13893	47.7017	225887	220376	215211	216986	211962	21480906	18879247	18242318	50.8116	44.6576	43.151
	KHG_11	SRR9108950	Khargone	35	V	M	HiSeq-2500	2*150	GQC	46905144	7035771600	6.32	6.32	6.3	6.1	42312415	86.76	139832218	41960	8515	47.2169	153899	148936	144651	146676	142503	28868598	27547757	27290516	68.2273	65.1056	64.4977
	KHG_12	SRR9108949	Khargone	24	V	M	HiSeq-2500	2*150	GQC	52883420	7932513000	7.21	7.21	7.19	7	48397025	88.25	116017331	44875	4964	49.571	133118	125801	119969	123698	117977	19610508	18879126	18634024	40.5201	39.0089	38.5024
	JAS_1	SRR9108948	Jaisalmer	32	NV	M	HiSeq-2500	2*150	GQC	53559856	8033978400	7.45	7.45	7.43	7.28	50155055	90.57	230432019	78583	6078	46.9273	258560	251081	244137	247008	240284	16826979	15874914	15651904	33.5499	31.6517	31.207
	JAS_2	SRR9108947	Jaisalmer	35	NV	M	HiSeq-2500	2*150	GQC	48485646	7272846900	6.71	6.71	6.69	6.54	45176964	89.93	241485234	92997	4734	47.1549	278867	269366	259831	264806	255516	15529630	14569962	14349825	34.3751	32.2509	31.7636
	JAS_3	SRR9108946	Jaisalmer	58	NV	M	HiSeq-2500	2*150	GQC	53913514	8087027100	7.45	7.45	7.44	7.27	50087795	89.9	136710499	47317	6753	45.6471	150614	142274	135965	140105	133903	19059018	18324895	18170238	38.0512	36.5855	36.2768
	JAS_4	SRR9108945	Jaisalmer	55	NV	F	HiSeq-2500	2*150	GQC	48417708	7262656200	6.72	6.71	6.7	6.55	45080027	90.19	189138088	72666	4571	46.9486	216832	205241	194274	201945	191130	17498447	16587848	16376990	38.8164	36.7964	36.3287
	JAS_5	SRR9108944	Jaisalmer	32	NV	M	HiSeq-2500	2*150	GQC	42421876	6363281400	5.95	5.95	5.95	5.82	39904834	91.42	189478680	72467	4855	46.9332	214151	200948	190167	197760	187133	19232484	17933684	17664635	48.1959	44.9411	44.2669
	JAS_6	SRR9108943	Jaisalmer	18	NV	M	HiSeq-2500	2*150	GQC	72629096	10894364400	9.88	9.87	9.82	9.58	66387775	87.89	263628295	95170	5165	47.1893	306791	298721	288362	293729	283681	27081693	24925198	24425925	40.7932	37.5449	36.7928
	JAS_7	SRR9108952	Jaisalmer	22	NV	M	HiSeq-2500	2*150	GQC	47917980	7187697000	6.67	6.67	6.66	6.51	44773324	90.56	169531175	53614	6990	46.7518	184549	178450	171741	175806	169219	16966569	15836765	15560016	37.8944	35.371	34.7529
	JAS_8	SRR9108951	Jaisalmer	37	V	F	HiSeq-2500	2*150	GQC	43755314	6563297100	6.02	6.02	5.92	5.86	40510807	89.32	215034232	64171	8605	45.5611	239621	233908	226794	230477	223551	16823916	14983437	14575855	41.5295	36.9863	35.9802
	JAS_9	SRR9108971	Jaisalmer	20	V	M	HiSeq-2500	2*150	GQC	45393268	6808990200	6.35	6.34	6.35	6.22	43162624	91.28	140660745	51438	5214	51.6897	152531	147812	140917	145426	138635	21884495	20951435	20484646	50.7024	48.5407	47.4592
	JAS_10	SRR9108972	Jaisalmer	20	V	M	HiSeq-2500	2*150	GQC	53978578	8096786700	7.54	7.54	7.53	7.38	50843774	91.15	123610567	36702	8125	45.9813	135400	129138	123917	127228	122100	27799110	26685699	26460214	54.6755	52.4857	52.0422
	LDK_1-2	SRR9108969	Ladakh	56	NV	F	HiSeq-2500	2*151	Korea	72817750	10995480250	10.57	10.57	10.35	10.32	70632054	93.89	177742883	73476	3912	45.6798	210775	205890	201008	202193	197520	36950796	34960338	34512664	52.3145	49.4964	48.8626
	LDK_2	SRR9108970	Ladakh	23	NV	F	HiSeq-2500	2*151	Korea	64568090	9749781590	9.35	9.35	8.98	8.95	61132054	91.77	144402224	52335	5699	49.6135	165455	160651	156205	157998	153681	27430569	26393500	26232274	44.871	43.1746	42.9108
	LDK_3	SRR9108967	Ladakh	50	NV	M	HiSeq-2500	2*151	Korea	73821054	11146979154	10.4	10.4	10.1	10.05	70409268	90.14	119423856	49736	4750	46.7566	134346	126339	120313	124201	118243	22081924	21218291	21077755	31.3622	30.1357	29.9361
	LDK_4	SRR9108968	Ladakh	36	NV	M	HiSeq-2500	2*151	Korea	99220858	14982349558	13.37	13.36	13.01	12.89	93739022	86.02	148906162	56000	5499	45.8754	169446	162390	155476	159791	153021	38669841	36905152	35101125	41.2527	39.3701	37.4456
	LDK_5	SRR9108965	Ladakh	31	NV	M	HiSeq-2500	2*151	Korea	74325590	11223164090	10.63	10.62	10.38	10.34	71464544	92.09	183021632	60867	6685	47.2083	207051	203120	198141	199886	195094	27781504	26147415	25865516	38.8745	36.588	36.1935
	LDK_6	SRR9108966	Ladakh	46	NV	M	HiSeq-2500	2*151	Korea	79996244	12079432844	11.46	11.45	11.17	11.12	76835239	92.03	132644214	56349	4244	46.4682	152734	144597	138224	142032	135768	31747337	30773764	30606537	41.3187	40.0516	39.834
	LDK_7	SRR9108963	Ladakh	44	NV	M	HiSeq-2500	2*151	Korea	78233788	11813301988	11.14	11.14	10.88	10.83	75309332	91.69	320696496	123675	4703	46.7875	372336	355689	338848	349760	333235	31953805	29828665	29296657	42.4301	39.6082	38.9018
	LDK_8	SRR9108964	Ladakh	29	NV	M	HiSeq-2500	2*151	Korea	66444966	10033189866	9.62	9.62	9.36	9.33	63857985	92.97	178129215	63402	5854	48.151	200394	189617	178835	186517	175932	25853434	24476847	24227919	40.4858	38.3301	37.9403
	LDK_9	SRR9108942	Ladakh	40	NV	M	HiSeq-2500	2*151	Korea	64083354	9676586454	9.27	9.27	8.99	8.96	61375387	92.59	156506472	63656	4390	46.7547	180023	170233	161415	167324	158643	32836322	31564650	31365445	53.5008	51.4288	51.1043
	Average			33.7097						5.71152e+07	8.589e+09	7.96226	7.95323	7.85871	7.73032	5.35624e+07	89.8758	1.72995e+08	62436.3	5906.06	47.5883	196687	188861	181526	185780	178608	2.41481e+07	2.28765e+07	2.22729e+07	45.3682	42.9358	41.8263
	Stdev			11.1301						1.40543e+07	2.13873e+09	2.02849	2.03231	1.92416	1.95895	1.39576e+07	2.26588	4.97789e+07	18196.6	1960.24	1.95715	57930.5	56772.7	54904.2	55851.7	54041.7	7.68836e+06	7.43069e+06	6.7473e+06	10.1462	9.83418	8.66193
	Stderr			1.99903						2.52423e+06	3.84127e+08	0.364328	0.365014	0.34559	0.351837	2.50685e+06	0.406965	8.94056e+06	3268.2	352.07	0.351515	10404.6	10196.7	9861.08	10031.3	9706.18	1.38087e+06	1.33459e+06	1.21185e+06	1.8223	1.76627	1.55573
