# Supplementary material for: Metagenomics analysis reveals features unique to Indian distal gut microbiota
Source: PLoS One. 2020 Apr 8;15(4):e0231197. doi: 10.1371/journal.pone.0231197 (PMC7141701; doi:10.1371/journal.pone.0231197)
Supplement: S4 Table — Genera, families and phyla identified in Indian samples by MetaPhlan and OneCodex analysis. (XLSX) [file pone.0231197.s009.xlsx]

## Sheet: S4 Table
S4 Table: Genera, families and phyla identified in Indian samples by MetaPhlan and OneCodex analysis
S4.1 Table: Genera (with abundance greater than 1% in atleast one sample) identified in Indian samples by MetaPhlan analysis
ID	Methanobrevibacter	Bifidobacterium	Collinsella	Bacteroides	Barnesiella	Odoribacter	Parabacteroides	Prevotella	Alistipes	Lactobacillus	Streptococcus	Clostridium	Clostridiales_noname	Eubacterium	Blautia	Butyrivibrio	Coprococcus	Dorea	Roseburia	Oscillibacter	Peptostreptococcaceae_noname	Faecalibacterium	Ruminococcus	Subdoligranulum	Catenibacterium	Erysipelotrichaceae_noname	Phascolarctobacterium	Dialister	Megamonas	Megasphaera	Mitsuokella	Selenomonas	Sutterella	Sutterellaceae_unclassified	Escherichia	Haemophilus	Treponema	Akkermansia
KHG_1	0	32.7187	0.50568	5.90973	0.1017	0.0829	0.11487	0.02385	0.86891	15.6932	0.13001	0.00358	0	9.02126	0.3349	0	0.69369	0.18936	0.33932	0	0.00676	6.95667	0.00573	0.10411	0	0.00176	0	0	1.66939	1.99897	0.00402	0	1.04562	0	18.2795	0.39743	0	0
KHG_2	0	0.69643	2.02939	0	0	0	0	78.7651	0	0.39167	0.00929	0	0	4.19135	0.32158	0	0.41148	0.98419	1.7005	0	0.26913	3.35781	1.07599	0.10579	1.19656	0.42912	0.11899	0	1.56583	0.36131	1.3663	0	0	0.2837	0.06922	0.12878	0	0
KHG_3	0	15.9595	1.56549	0.03689	0	0	0	54.1007	0	4.81148	0.60737	0	0	5.03936	0.51055	0	0.66204	1.352	1.23404	0	0.05111	3.73864	0.82234	0.08882	1.66982	0.54291	0	0	3.25092	0	3.35019	0	0.05724	0.21607	0.07779	0.10078	0	0
KHG_4	0	0.73183	2.87565	0	0	0	0	74.9136	0	0.51223	0.0111	0	0	4.56056	0.18193	0	0.5143	1.31005	1.54165	0	0.31541	4.55311	1.39309	0.15009	1.11768	0.40448	0.12291	0	1.22209	0.41084	1.83941	0	0	0.28366	0.86503	0.13436	0	0
KHG_5	0	25.7556	2.1733	0.00095	0.00395	0	0.07867	24.6282	0.03592	10.7346	0.80229	0	0.07036	4.69216	0.22914	0.78297	4.58644	1.63024	5.33473	0.01164	0	6.06804	1.39212	0.49062	1.18756	0.14249	0	0	0	0	5.8972	0	0.19951	1.75032	0.52606	0.37835	0	0
KHG_6	0	14.0785	5.40814	2.59991	0.00862	0.02058	0.00569	15.6779	0.11523	1.87662	0.71389	0	0	14.3957	0.50176	0	4.06055	1.27911	2.69523	0.00509	0.02768	18.9063	6.41299	1.06021	0	0	4.50982	0	0	0	0	0	1.10699	0	2.23418	1.54454	0	0
KHG_7	0.61005	44.7252	1.26803	0.7613	0.05302	0	0.00862	1.45721	0.40504	1.60172	0.02737	0.02033	0	0.53114	0.33434	1.76745	0.58757	0.77063	0.12355	1.03933	0.04714	5.93623	6.39904	9.89544	0.43177	0.18581	0.00429	0.19682	0	6.07556	0.73443	1.24952	0.38244	0	10.6829	0	0	0
KHG_8	0	5.66614	0.65141	0.57098	0	0	0.01259	33.2345	0	0	0.19568	0	0	8.88593	0.82279	0	0.84791	0.80612	3.10263	0	1.05678	6.5585	1.47993	0.25508	2.01611	0.97141	0	0	30.7025	0	0	0	0	0.92554	0.03957	0.03515	0	0
KHG_9	0	13.5134	2.76656	0.19591	0	0.02389	0.42289	20.5513	0.31115	5.96465	0.19776	0	0	7.54961	0.37776	0	0.64088	2.0235	0.64839	0.00115	0.01882	11.4637	5.29003	2.11245	0.54019	0.18855	0	10.6229	0.36115	6.68713	4.43279	0	1.37342	0.20735	0.19784	0	0	0
KHG_10	0	21.4979	2.65523	7.71814	6.52272	0.32917	5.12736	5.51277	2.45534	0.239	0.08411	0.03601	0	25.2163	2.78499	0	1.95333	3.93797	0.32481	0	0.02895	5.01108	4.13902	0.98895	0.13957	0.04865	0	0	0.83467	0	0	0	0.06958	0.24554	0.19589	0.04961	0	0
KHG_11	0	14.53	1.2961	0.5654	0.02612	0	0.00348	36.1863	0.01987	12.8474	0.01034	0	0	12.2017	0.22899	0	1.88572	1.19406	1.23295	0	0.04187	4.62259	2.83177	0.8472	0	0	0	4.71259	3.13149	0	0	0	1.24083	0	0.04125	0	0	0.04479
KHG_12	0	16.4514	1.77978	0.00045	0	0	0	32.5791	0.00325	12.9489	0	0	0	1.68446	0.42157	0.01425	0.11478	0.53628	0.76893	0	0	6.15353	0.21741	0.29318	0.86991	0.09629	0	0	1.1071	8.86918	13.1188	0	0.35983	0.15601	0.95112	0	0	0
JAS_1	0.50935	5.29252	1.3591	0.09398	0	0.01973	0.03546	37.6228	0.17441	2.33242	0.15606	0	0	8.03028	0.85657	0.35846	1.89427	2.48196	0.35741	0	0.23461	4.75571	5.44187	1.02662	7.55077	1.88454	0.88218	0	0	0	3.26569	0	0	0	0.16926	0	12.6407	0
JAS_2	1.08513	31.2757	0.87761	0	0	0	0.04835	7.92736	0	2.72074	0.25759	0.73952	0	8.14322	1.47974	0	1.55852	4.92821	0.24931	0	0.21618	10.7873	6.31277	0.76481	12.3819	1.9529	0.12899	0	0	0	2.51216	0	0	0	0.0054	0.04486	3.03876	0.00957
JAS_3	0	17.2344	1.00777	0.09327	0	0	0	46.3743	0	6.09408	2.00433	0.01726	0	4.45306	0.43761	0.0053	1.19134	1.28691	2.94829	0	0.09345	2.40217	1.04037	0.14501	4.14822	0	0.04258	0	0.075	3.38626	5.13175	0	0	0.12691	0.05893	0.03201	0	0
JAS_4	0	21.5395	2.85259	0.03155	0.01421	0.01592	0.0095	29.4002	0.04944	5.85396	1.35877	0	0	11.7307	2.45546	0.07124	2.27685	1.98217	2.31161	0	0.02607	6.53956	0.96704	0.40383	2.51204	1.07929	0.01669	0	0.17537	2.2742	2.11609	0	0.36376	0.28746	0.09412	0.22155	0	0
JAS_5	0	20.3263	4.27698	0.20005	0	0	0.09534	28.1976	0.00714	3.06545	0.38265	0	0	11.9183	1.90144	0.01043	1.84225	2.75499	5.12382	0	0.1102	5.48795	3.12167	0.30097	5.18745	0.83404	0	0	0.93041	0.62639	1.05832	0	1.33607	0	0.03781	0.05025	0	0
JAS_6	0	16.4116	1.94926	0.9414	0.04749	0.01218	0.34713	39.1428	0.12784	0.36558	0.15979	1.07547	0	6.72148	1.14006	0.28235	2.64469	2.38962	1.51861	0.00035	0.08717	7.65254	4.44214	2.11667	3.18131	1.12476	0.20732	0	0	0	2.82314	0	1.11517	0	0.03436	0.2378	0	0.00962
JAS_7	0	3.70098	1.49293	0.18469	0	0	0.13068	48.4228	0.74317	7.82274	0.07743	0.02072	1.11775	3.04374	0.74929	0	0.79649	2.59216	3.30844	0	0.05888	4.5398	2.40308	0.28504	1.79461	0.81842	0	0	0.63115	7.15822	6.16534	0	0.47086	0.17057	0.66987	0	0	0
JAS_8	0	28.544	1.21031	6.67273	0.0379	0.44835	0.24579	1.24718	1.31499	0.06237	0.63945	5.52555	0	8.57142	1.54085	1.94175	1.32643	2.92314	2.91658	0	0.02655	11.3117	10.3313	1.02834	2.78141	2.52099	0	0	4.17062	0	0	0	0	0	0	0.59975	0	0.36728
JAS_9	0	51.7859	3.68933	0.13316	0.00085	0	0.01295	14.6925	0.05442	6.60827	0.00402	0.49959	0	3.96963	0.18622	0	2.35905	1.14439	0.38721	0.01729	0.01615	10.0136	0.5252	0.31274	0	0.01907	0	0	0.00254	0	0	0	1.48598	0	1.75564	0.04963	0	0
JAS_10	0	15.3468	0.88858	0.09796	0	0	0.01971	42.663	0	13.6194	0.08912	0	0	8.97063	0.40011	0	0.41895	1.79713	2.34634	0	0	3.07611	1.06672	0.65414	2.8378	0	0	0	4.5443	0	0	0	0.08	0.12157	0	0	0	0
LDK_1-2	0.03128	0.99493	0.24999	0.26101	0	0.01252	0.09224	70.6666	0.09675	9.28807	0.247	0.24071	0	5.41299	0.58603	0.0943	0.85809	1.4203	0.53399	0	0.01155	2.42587	1.70339	1.22731	0.58782	0.25447	1.03498	0	0	0	0	0	0.10815	0	0.55004	0.06634	0	0
LDK_2	0.01669	8.41717	0.54663	0.20431	0.0196	0.01705	0.0866	65.2367	0.09764	4.29214	0.03089	0	0	5.9146	0.17372	0.01532	0.94752	0.58858	0.57471	0	0.03209	1.87095	0.08558	1.15112	0.60962	0.28916	0.13595	0	0	2.25465	3.90084	0	1.23504	0	0.07891	0.09863	0	0.00588
LDK_3	0	1.21167	0.36113	0.02296	0	0	0.01094	87.0533	0.00346	2.54665	0.00995	0	0.0323	1.09076	0.18733	0.25314	0.24338	0.50309	1.15146	0	0.08578	2.40043	0.05168	0.26977	0.55924	0.34809	0	0	0	0.19173	0.2483	0	0.24179	0.22716	0.02817	0.0032	0	0
LDK_4	0	7.54507	0.94462	0.28279	0	0.01219	0.09025	54.789	0.02098	3.32386	6.07085	0	0.04368	7.41269	0.58833	0.0481	1.6892	1.2291	0.63776	0	0	2.27433	1.50548	0.46967	0.69915	0.29086	0	0	0	0.04015	0.09947	0	0.05397	0.11466	7.70251	1.12844	0	0
LDK_5	0	8.44281	0.64374	4.18131	2.21113	1.37054	1.19439	31.2101	25.1001	3.10175	0.1197	0	0	0.52475	0.24634	0	0.67286	0.3384	1.18465	0	0.01801	4.29515	4.73608	0.38811	0.59701	0.77457	0	2.76851	0.04832	0	0.1644	0	0	0	0.0397	0.10571	0	5.00921
LDK_6	0.02476	2.35877	0.48652	0.02809	0	0	0.01455	84.3569	0.01817	1.21628	0	0	0	5.11396	0.1834	0.31298	0.1558	0.52406	1.02907	0	0.04344	1.27221	0.10771	0.28516	0.34653	0.25022	0	0	0	0.87156	0.17856	0	0.10504	0.11366	0.16401	0.13729	0	0
LDK_7	0.12964	13.7904	1.65032	0.0013	0	0	0.03127	21.6675	0.04003	10.7369	0.44973	0.91907	0.17957	10.3926	3.34642	0.00048	3.81869	5.30963	0.95758	0	0.09708	3.93654	4.74225	0.85266	4.53556	1.37136	0.19172	0	0	5.09684	0.42153	0	0.02322	0.03602	0	0.13239	4.48054	0
LDK_8	0	5.85943	1.76233	0.00181	0	0	0.00399	42.7771	0.01478	16.3069	0.29458	0	0	14.3759	0.655	0	3.17584	2.1203	0.22834	0	0.03553	7.88756	0.38998	0.99238	0.84609	0.99304	0	0	0.42114	0	0	0	0.24626	0.38657	0.07769	0.00049	0	0
LDK_9	0	8.773	1.25411	0.12668	0	0	0	66.0238	0.00054	5.96197	0.84519	0	0	5.58582	0.23006	0	0.86729	0.91747	0.17842	0	0.29731	3.50274	0.77772	0.53778	0.7304	0.4419	0	0	1.7703	0	0	0	0.05084	0.05166	0.05757	0.09565	0	0
Average	0.0776419	15.3282	1.69286	1.02964	0.291849	0.076291	0.265913	38.6162	1.03479	5.57874	0.515687	0.293478	0.0465697	7.39826	0.786912	0.19221	1.47407	#REF!	1.51582	0.0346726	0.108184	5.79866	2.61972	0.95497	1.96955	0.589005	0.238594	0.59035	1.82627	1.49364	1.8977	0.0403071	0.411342	0.184014	1.47369	0.186225	0.650324	0.175689
Average KHARGONE	0.0508375	17.1937	2.08123	1.52997	0.559677	0.038045	0.481181	31.4692	0.351226	5.63512	0.232434	0.00499333	0.00586333	8.16413	0.587525	0.213723	1.41322	1.33446	1.58723	0.0881008	0.155304	6.94385	2.62162	1.36599	0.764098	0.250956	0.396334	1.29436	3.65377	2.03358	2.56193	0.104127	0.486288	0.339016	2.8467	0.23075	0	0.0037325
Average JAISALMER	0.159448	21.1458	1.96045	0.844879	0.010045	0.049618	0.094491	29.5691	0.247141	4.8545	0.512921	0.787811	0.111775	7.55525	1.11474	0.266953	1.63088	2.42807	2.14676	0.001764	0.086926	6.65664	3.56521	0.703817	4.23756	1.0234	0.127776	0	1.05294	1.34451	2.30725	0	0.485184	0.070651	0.282539	0.123585	1.56795	0.038647
Average LADAKH	0.0224856	6.37703	0.87771	0.567807	0.247859	0.156922	0.169359	58.1979	2.82139	6.30828	0.896432	0.128864	0.0283944	6.20268	0.688514	0.08048	1.38096	#REF!	0.719553	0	0.0689767	3.31842	1.56665	0.685996	1.05682	0.557074	0.151406	0.307612	0.248862	0.939437	0.557011	0	0.229368	0.103303	0.966511	0.19646	0.497838	0.557232
S4.2 Table: Families (with abundance greater than 1% in atleast one sample) identified in Indian samples by MetaPhlan analysis
ID	Methanobacteriaceae	Bifidobacteriaceae	Coriobacteriaceae	Bacteroidaceae	Porphyromonadaceae	Prevotellaceae	Rikenellaceae	Lactobacillaceae	Streptococcaceae	Clostridiaceae	Clostridiales_noname	Eubacteriaceae	Lachnospiraceae	Oscillospiraceae	Peptostreptococcaceae	Ruminococcaceae	Erysipelotrichaceae	Acidaminococcaceae	Veillonellaceae	Sutterellaceae	Enterobacteriaceae	Pasteurellaceae	Spirochaetaceae	Verrucomicrobiaceae
KHG_1	0	32.7187	0.55974	5.90973	0.29947	0.02385	0.86891	15.6932	0.26938	0.00358	0	9.02126	1.73388	0	0.00676	7.06651	0.00176	0	3.80106	1.04562	18.9653	0.42064	0	0
KHG_2	0	0.69643	2.02939	0	0	78.7651	0	0.39167	0.00929	0	0	4.19135	3.58528	0	0.26913	4.53959	1.62568	0.11899	3.29436	0.2837	0.06922	0.12878	0	0
KHG_3	0	15.9595	1.61085	0.03689	0	54.1007	0	4.81148	0.60737	0	0	5.03936	3.85053	0	0.05111	4.64979	2.21274	0	6.61776	0.27331	0.07779	0.10078	0	0
KHG_4	0	0.73183	2.87955	0	0	74.9136	0	0.51223	0.0111	0	0	4.56056	3.57365	0	0.31541	6.09629	1.52216	0.12291	3.47289	0.28366	0.86503	0.13436	0	0
KHG_5	0	25.7556	2.2014	0.00095	0.08262	24.6282	0.03592	10.7346	0.80229	0	0.07036	4.69216	12.5808	0.01164	0	7.95079	1.33005	0.13255	5.96395	1.94983	0.52606	0.37835	0	0
KHG_6	0	14.0785	5.41961	2.59991	0.03488	15.9108	0.11523	1.87662	0.71389	0	0	14.3957	8.65129	0.00509	0.02768	26.3795	0	4.50982	0.05668	1.10699	2.23418	1.55002	0	0
KHG_7	0.83856	44.7252	1.96986	0.7613	0.06165	1.71052	0.40504	1.60172	0.02737	0.02033	0.00387	0.53114	3.6026	1.03933	0.04714	22.2307	0.62968	0.01725	8.25633	0.38244	10.9437	0	0	0
KHG_8	0	5.66614	0.65141	0.57098	0.01259	33.2345	0	0	0.19568	0	0.00077	8.88593	6.06577	0	1.05678	8.29351	2.98752	0	30.7224	0.92554	0.03957	0.03515	0	0
KHG_9	0	13.5134	2.86863	0.19591	0.44678	20.5832	0.31115	5.96465	0.19776	0	0	7.54961	3.85938	0.00115	0.01882	18.8662	0.72874	0.00721	22.104	1.58077	0.19784	0	0	0
KHG_10	0	21.4979	2.82282	7.71814	11.9793	5.53437	2.45534	0.239	0.08411	0.039	0.44761	25.2163	9.55581	0	0.02895	10.139	0.23095	0	0.83511	0.31513	0.31173	0.04961	0	0
KHG_11	0	14.53	1.35771	0.5654	0.0296	36.2174	0.01987	12.8474	0.01034	0	0	12.2017	4.69535	0	0.04187	8.30156	0	0	7.84451	1.24083	0.04125	0	0	0.04479
KHG_12	0	16.4514	1.78086	0.00045	0	32.5819	0.00325	12.9489	0	0	0	1.68446	2.0591	0	0	6.66411	0.9662	0.26875	23.095	0.51583	0.95112	0	0	0
JAS_1	0.57375	5.29252	1.3591	0.09398	0.05519	37.7386	0.17441	2.33242	0.15606	0	0	8.03028	6.21118	0	0.23461	11.2242	9.45672	0.88218	3.26569	0	0.16926	0	12.6407	0
JAS_2	1.27509	31.2757	0.88928	0	0.05332	7.92736	0	2.72074	0.25759	0.73952	0	8.14322	8.37631	0	0.21618	17.8649	14.3348	0.1302	2.54561	0	0.0054	0.04486	3.03876	0.00957
JAS_3	0	17.2344	1.00777	0.09327	0	46.3743	0	6.09408	2.00433	0.01726	0	4.45306	6.02922	0	0.09345	3.58755	4.14822	0.04258	8.59301	0.12691	0.05893	0.03201	0	0
JAS_4	0	21.5395	2.85554	0.03155	0.03963	29.4002	0.04944	5.85396	1.35877	0	0	11.7307	9.82056	0	0.02607	7.91042	3.59134	0.03992	4.58817	0.65121	0.09412	0.22155	0	0
JAS_5	0	20.3263	4.27698	0.20005	0.09534	28.1976	0.00714	3.06545	0.38265	0	0	11.9183	12.333	0	0.1102	8.91059	6.05572	0.03854	2.6214	1.33607	0.03781	0.05025	0	0
JAS_6	0	16.4116	1.95738	0.9414	0.4068	39.3462	0.12784	0.36558	0.15979	1.07547	0	6.72148	8.72781	0.00035	0.08717	14.2114	4.30607	0.20732	2.88005	1.11517	0.03436	0.2378	0	0.00962
JAS_7	0	3.70098	1.51422	0.18469	0.13068	48.4228	0.74317	7.82274	0.07743	0.02072	1.11775	3.04374	7.44899	0	0.05888	7.22793	2.61303	0.55214	13.9547	0.64609	0.66987	0	0	0
JAS_8	0	28.544	1.21031	6.67273	0.73205	1.24718	1.31499	0.06237	0.63945	5.52555	0	8.57142	11.5166	0	0.02655	22.6713	5.3024	0	4.29843	0.34025	0	0.60139	0	0.36728
JAS_9	0	51.7859	3.73089	0.13316	0.01491	14.7944	0.05442	6.60827	0.00402	0.49959	0	3.96963	4.07687	0.01729	0.01615	10.8515	0.01907	0	0.07837	1.48598	1.75564	0.04963	0	0
JAS_10	0	15.3468	0.88858	0.09796	0.01971	42.6902	0	13.6194	0.08912	0	0	8.97063	5.89133	0	0	4.79697	2.8378	0	4.54991	0.20157	0	0	0	0
LDK_1-2	0.03128	0.99493	0.24999	0.26101	0.10476	70.6666	0.09675	9.28807	0.247	0.24071	0	5.41299	3.78538	0	0.01155	5.35656	0.84229	1.05386	0.07009	0.10815	0.55004	0.06634	0	0
LDK_2	0.01669	8.41717	0.54663	0.20431	0.12326	65.4284	0.09764	4.29214	0.03089	0	0	5.9146	2.33726	0	0.03209	3.10765	0.89878	0.84479	6.18865	1.23504	0.07891	0.09863	0	0.00588
LDK_3	0	1.21167	0.36113	0.02296	0.01094	87.0533	0.00346	2.54665	0.0173	0	0.0323	1.09076	2.35113	0	0.08578	2.72187	0.90733	0	0.44491	0.46894	0.02817	0.0032	0	0
LDK_4	0	7.54507	0.94462	0.28279	0.10244	54.789	0.02098	3.32386	6.07085	0	0.04368	7.41269	4.36804	0	0	4.24948	0.99001	0.00216	0.75461	0.16863	7.70251	1.13274	0	0
LDK_5	0	8.44281	0.64374	4.18131	4.77606	31.4164	25.1001	3.10175	0.1197	0	0	0.52475	2.50257	0	0.01801	9.41934	1.37159	0	3.08016	0.07594	0.06415	0.10571	0	5.00921
LDK_6	0.02476	2.35877	0.48652	0.02809	0.01455	84.3569	0.01817	1.21628	0	0	0	5.11396	2.2696	0	0.04344	1.66508	0.59675	0.00945	1.27764	0.2187	0.16401	0.13729	0	0
LDK_7	0.12964	13.7949	1.65316	0.0013	0.03127	21.6675	0.04003	10.7369	0.44973	0.91907	0.17957	10.3926	13.5702	0	0.09708	9.53144	5.90692	0.19172	5.78329	0.05923	0	0.13239	4.48054	0
LDK_8	0	5.85943	1.76373	0.00181	0.00399	42.7771	0.01478	16.3069	0.29458	0	0	14.3759	6.2006	0	0.03553	9.26992	1.83914	0	0.48957	0.63721	0.07769	0.00049	0	0
LDK_9	0	8.773	1.25411	0.12668	0	66.0238	0.00054	5.96197	0.84519	0	0	5.58582	2.34685	0	0.29731	4.81824	1.17767	0	2.32593	0.12755	0.05757	0.09565	0	0
Average	0.0932184	15.3284	1.73373	1.02964	0.63425	38.662	1.03479	5.57874	0.52042	0.293574	0.0611584	7.39826	5.93474	0.0346726	0.108184	9.37335	2.5623	0.295882	5.93078	0.60988	1.50875	0.187343	0.650324	0.175689
Average KHARGONE	0.0931733	17.0939	2.24338	1.11952	0.104221	33.7634	0.192917	4.62068	0.314903	0.00265667	0.00833333	6.54079	5.27813	0.117468	0.199203	11.7859	1.22648	0.545414	9.36549	0.870207	3.76874	0.305342	0	0
Average JAISALMER	0.205427	21.7901	2.08905	0.92787	0.169769	28.161	0.274601	3.88062	0.56001	0.875346	0.124194	7.39798	8.28229	0.00196	0.0965844	11.6066	5.53638	0.21032	4.75838	0.63352	0.313932	0.137499	1.74217	0.0429411
Average LADAKH	0.0224856	6.37753	0.878181	0.567807	0.574141	58.2421	2.82139	6.30828	0.897249	0.128864	0.0283944	6.20268	4.41463	0	0.0689767	5.57106	1.6145	0.233553	2.26832	0.344377	0.969228	0.196938	0.497838	0.557232
S4.3 Table: Phyla (with abundance greater than 1% in atleast one sample) identified in Indian samples by MetaPhlan analysis
ID	Actinobacteria	Bacteroidetes	Firmicutes	Proteobacteria	Spirochaetes	Verrucomicrobia	Euryarchaeota
KHG_1	33.3755	7.1157	38.8683	20.4788	0	0	0
KHG_2	2.72582	78.7651	18.0253	0.48169	0	0	0
KHG_3	17.5704	54.1376	27.8401	0.45189	0	0	0
KHG_4	3.61138	74.9136	20.1872	1.28306	0	0	0
KHG_5	28.049	24.7477	44.2692	2.93418	0	0	0
KHG_6	19.525	18.6622	56.6163	5.18877	0	0	0
KHG_7	46.6951	2.96972	38.017	11.4797	0	0	0.83856
KHG_8	6.32183	33.8181	58.2084	1.00027	0	0	0
KHG_9	16.3821	22.3634	59.2975	1.95706	0	0	0
KHG_10	24.417	27.6871	46.8159	1.07997	0	0	0
KHG_11	15.888	36.8425	45.9427	1.28209	0	0.04479	0
KHG_12	18.259	32.5856	47.6866	1.46886	0	0	0
JAS_1	6.65162	38.0979	41.7933	0.19488	12.6885	0	0.57375
JAS_2	32.1688	7.98067	55.3291	0.19801	3.03876	0.00957	1.27509
JAS_3	18.2422	46.4676	35.0628	0.22322	0	0	0
JAS_4	24.4856	29.5617	44.9199	1.03279	0	0	0
JAS_5	24.6202	28.5077	45.4359	1.43419	0	0	0
JAS_6	18.3692	41.4704	38.7464	1.40277	0	0.00962	0
JAS_7	5.21521	49.4877	43.9381	1.35903	0	0	0
JAS_8	29.7543	10.1903	58.614	1.07406	0	0.36728	0
JAS_9	55.5625	15.0055	26.1408	3.29125	0	0	0
JAS_10	16.2354	42.8079	40.7551	0.20157	0	0	0
LDK_1-2	1.27614	71.2232	26.7449	0.72453	0	0	0.03128
LDK_2	8.9638	65.8562	23.6469	1.51061	0	0.00588	0.01669
LDK_3	1.61144	87.0907	10.198	0.99372	0	0	0
LDK_4	8.58552	55.1952	27.2154	9.00388	0	0	0
LDK_5	9.08655	65.4739	20.1379	0.29245	0	5.00921	0
LDK_6	2.8453	84.4177	12.1922	0.52	0	0	0.02476
LDK_7	15.4625	21.7401	57.8005	0.22072	4.48054	0	0.12964
LDK_8	7.62316	42.7976	48.8121	0.76706	0	0	0
LDK_9	10.0271	66.151	23.3925	0.31532	0	0	0
Average	17.0841	41.4236	38.15	2.38214	0.651865	0.175689	0.0932184
Average KHARGONE	19.4017	34.5507	41.8145	4.09053	0	0.0037325	0.06988
Average JAISALMER	23.1305	30.9577	43.0735	1.04118	1.57273	0.038647	0.184884
Average LADAKH	7.27572	62.2162	27.7934	1.59425	0.497838	0.557232	0.0224856
S4.4 Table: All genera identified in Indian samples by MetaPhlan analysis
ID	Methanobrevibacter	Methanosphaera	Actinomyces	Corynebacterium	Rothia	Propionibacteriaceae_unclassified	Propionibacterium	Alloscardovia	Bifidobacterium	Adlercreutzia	Collinsella	Eggerthella	Gordonibacter	Olsenella	Slackia	Bacteroides	Bacteroidales_noname	Barnesiella	Odoribacter	Parabacteroides	Porphyromonas	Paraprevotella	Prevotella	Alistipes	Enterococcus	Lactobacillus	Leuconostoc	Weissella	Lactococcus	Streptococcus	Clostridiaceae_noname	Clostridium	Clostridiales_noname	Flavonifractor	Pseudoflavonifractor	Eubacterium	Anaerostipes	Blautia	Butyrivibrio	Coprococcus	Dorea	Lachnospiraceae_noname	Roseburia	Oscillibacter	Peptostreptococcaceae_noname	Faecalibacterium	Ruminococcus	Subdoligranulum	Catenibacterium
KHG_1	0	0	0.00531	0	0.09184	0	0	0	32.7187	0	0.50568	0.04362	0.01044	0	0	5.90973	0.01373	0.1017	0.0829	0.11487	0	0	0.02385	0.86891	0.31616	15.6932	0	0.95471	0.13938	0.13001	0	0.00358	0	0	0	9.02126	0.02342	0.3349	0	0.69369	0.18936	0.15319	0.33932	0	0.00676	6.95667	0.00573	0.10411	0
KHG_2	0	0	0	0	0	0	0	0	0.69643	0	2.02939	0	0	0	0	0	0	0	0	0	0	0	78.7651	0	0	0.39167	0	0	0	0.00929	0	0	0	0	0	4.19135	0.01123	0.32158	0	0.41148	0.98419	0.1563	1.7005	0	0.26913	3.35781	1.07599	0.10579	1.19656
KHG_3	0	0	0	0	0	0	0	0	15.9595	0	1.56549	0	0	0	0.04536	0.03689	0	0	0	0	0	0	54.1007	0	0	4.81148	0	0	0	0.60737	0	0	0	0	0	5.03936	0.02029	0.51055	0	0.66204	1.352	0.0716	1.23404	0	0.05111	3.73864	0.82234	0.08882	1.66982
KHG_4	0	0	0	0	0	0	0	0	0.73183	0	2.87565	0	0	0.00389	0	0	0	0	0	0	0	0	74.9136	0	0	0.51223	0	0	0	0.0111	0	0	0	0	0	4.56056	0.01201	0.18193	0	0.5143	1.31005	0.01371	1.54165	0	0.31541	4.55311	1.39309	0.15009	1.11768
KHG_5	0	0	0.01107	0	0.08092	0	0	0	25.7556	0.0281	2.1733	0	0	0	0	0.00095	0	0.00395	0	0.07867	0	0	24.6282	0.03592	0	10.7346	0	0	0	0.80229	0	0	0.07036	0	0	4.69216	0.0046	0.22914	0.78297	4.58644	1.63024	0.0127	5.33473	0.01164	0	6.06804	1.39212	0.49062	1.18756
KHG_6	0	0	0.00104	0	0.0259	0	0	0	14.0785	0	5.40814	0	0	0.01147	0	2.59991	0.00136	0.00862	0.02058	0.00569	0	0.23285	15.6779	0.11523	0	1.87662	0	0	0	0.71389	0	0	0	0	0	14.3957	0.09543	0.50176	0	4.06055	1.27911	0.01921	2.69523	0.00509	0.02768	18.9063	6.41299	1.06021	0
KHG_7	0.61005	0.22852	0	0	0	0	0	0	44.7252	0.00906	1.26803	0	0	0.69277	0	0.7613	0.03121	0.05302	0	0.00862	0	0.25331	1.45721	0.40504	0	1.60172	0	0.00951	0	0.02737	0	0.02033	0	0.00387	0	0.53114	0	0.33434	1.76745	0.58757	0.77063	0.01907	0.12355	1.03933	0.04714	5.93623	6.39904	9.89544	0.43177
KHG_8	0	0	0.00428	0	0	0	0	0	5.66614	0	0.65141	0	0	0	0	0.57098	0	0	0	0.01259	0	0	33.2345	0	0	0	0	0	0	0.19568	0	0	0	0.00077	0	8.88593	0.03593	0.82279	0	0.84791	0.80612	0.45039	3.10263	0	1.05678	6.5585	1.47993	0.25508	2.01611
KHG_9	0	0	0	0	0	0	0	0	13.5134	0.07258	2.76656	0.01159	0.00667	0.01123	0	0.19591	0.82631	0	0.02389	0.42289	0	0.03195	20.5513	0.31115	0	5.96465	0	0	0	0.19776	0	0	0	0	0	7.54961	0	0.37776	0	0.64088	2.0235	0.16885	0.64839	0.00115	0.01882	11.4637	5.29003	2.11245	0.54019
KHG_10	0	0	0	0	0.06757	0.02878	0	0	21.4979	0	2.65523	0.02218	0.14541	0	0	7.71814	0	6.52272	0.32917	5.12736	0	0.0216	5.51277	2.45534	0	0.239	0	0	0	0.08411	0.003	0.03601	0	0.41137	0.03624	25.2163	0.16817	2.78499	0	1.95333	3.93797	0.38654	0.32481	0	0.02895	5.01108	4.13902	0.98895	0.13957
KHG_11	0	0	0	0	0.00018	0	0	0	14.53	0.04174	1.2961	0.01987	0	0	0	0.5654	0.01023	0.02612	0	0.00348	0	0.03104	36.1863	0.01987	0	12.8474	0	0	0	0.01034	0	0	0	0	0	12.2017	0.01564	0.22899	0	1.88572	1.19406	0.13799	1.23295	0	0.04187	4.62259	2.83177	0.8472	0
KHG_12	0	0	0	0	0.02678	0	0	0	16.4514	0	1.77978	0	0	0.00108	0	0.00045	0	0	0	0	0	0.00281	32.5791	0.00325	0	12.9489	0	0	0	0	0	0	0	0	0	1.68446	0.00204	0.42157	0.01425	0.11478	0.53628	0.20124	0.76893	0	0	6.15353	0.21741	0.29318	0.86991
JAS_1	0.50935	0.0644	0	0	0	0	0	0	5.29252	0	1.3591	0	0	0	0	0.09398	0.03571	0	0.01973	0.03546	0	0.11573	37.6228	0.17441	0	2.33242	0	0	0	0.15606	0	0	0	0	0	8.03028	0.03262	0.85657	0.35846	1.89427	2.48196	0.2299	0.35741	0	0.23461	4.75571	5.44187	1.02662	7.55077
JAS_2	1.08513	0.18997	0	0	0.00374	0	0	0	31.2757	0	0.87761	0	0	0.01167	0	0	0	0	0	0.04835	0.00497	0	7.92736	0	0	2.72074	0	0	0	0.25759	0	0.73952	0	0	0	8.14322	0.07403	1.47974	0	1.55852	4.92821	0.08651	0.24931	0	0.21618	10.7873	6.31277	0.76481	12.3819
JAS_3	0	0	0	0	0	0	0	0	17.2344	0	1.00777	0	0	0	0	0.09327	0	0	0	0	0	0	46.3743	0	0	6.09408	0	0	0	2.00433	0	0.01726	0	0	0	4.45306	0.00445	0.43761	0.0053	1.19134	1.28691	0.1553	2.94829	0	0.09345	2.40217	1.04037	0.14501	4.14822
JAS_4	0	0	0	0	0.09056	0	0	0	21.5395	0	2.85259	0	0	0.00295	0	0.03155	0.04086	0.01421	0.01592	0.0095	0	0	29.4002	0.04944	0	5.85396	0	0	0	1.35877	0	0	0	0	0	11.7307	0.09146	2.45546	0.07124	2.27685	1.98217	0.63177	2.31161	0	0.02607	6.53956	0.96704	0.40383	2.51204
JAS_5	0	0	0	0	0.01696	0	0	0	20.3263	0	4.27698	0	0	0	0	0.20005	0.00759	0	0	0.09534	0	0	28.1976	0.00714	0	3.06545	0	0	0	0.38265	0	0	0	0	0	11.9183	0.06594	1.90144	0.01043	1.84225	2.75499	0.63416	5.12382	0	0.1102	5.48795	3.12167	0.30097	5.18745
JAS_6	0	0	0	0	0.0003	0	0	0	16.4116	0	1.94926	0	0	0.00812	0	0.9414	0.64811	0.04749	0.01218	0.34713	0	0.2034	39.1428	0.12784	0.00396	0.36558	0	0	0	0.15979	0	1.07547	0	0	0	6.72148	0.09999	1.14006	0.28235	2.64469	2.38962	0.65249	1.51861	0.00035	0.08717	7.65254	4.44214	2.11667	3.18131
JAS_7	0	0	0	0	0	0	0	0	3.70098	0	1.49293	0.00117	0.01896	0.00116	0	0.18469	0.00637	0	0	0.13068	0	0	48.4228	0.74317	0	7.82274	0	0	0	0.07743	0	0.02072	1.11775	0	0	3.04374	0	0.74929	0	0.79649	2.59216	0.00261	3.30844	0	0.05888	4.5398	2.40308	0.28504	1.79461
JAS_8	0	0	0	0	0	0	0	0	28.544	0	1.21031	0	0	0	0	6.67273	0.2234	0.0379	0.44835	0.24579	0	0	1.24718	1.31499	0	0.06237	0	0	0	0.63945	0	5.52555	0	0	0	8.57142	0.12745	1.54085	1.94175	1.32643	2.92314	0.74041	2.91658	0	0.02655	11.3117	10.3313	1.02834	2.78141
JAS_9	0	0	0.00283	0.02971	0.00229	0.00814	0.00277	0	51.7859	0.0105	3.68933	0	0.02662	0.00444	0	0.13316	0.00854	0.00085	0	0.01295	0.00111	0.10197	14.6925	0.05442	0	6.60827	0	0	0	0.00402	0	0.49959	0	0	0	3.96963	0	0.18622	0	2.35905	1.14439	0	0.38721	0.01729	0.01615	10.0136	0.5252	0.31274	0
JAS_10	0	0	0	0	0	0	0	0	15.3468	0	0.88858	0	0	0	0	0.09796	0	0	0	0.01971	0	0.02717	42.663	0	0	13.6194	0	0	0	0.08912	0	0	0	0	0	8.97063	0.27631	0.40011	0	0.41895	1.79713	0.65249	2.34634	0	0	3.07611	1.06672	0.65414	2.8378
LDK_1-2	0.03128	0	0	0	0	0.0258	0.00542	0	0.99493	0	0.24999	0	0	0	0	0.26101	0.094	0	0.01252	0.09224	0	0	70.6666	0.09675	0.43638	9.28807	0	0	0	0.247	0	0.24071	0	0	0	5.41299	0.0764	0.58603	0.0943	0.85809	1.4203	0.21626	0.53399	0	0.01155	2.42587	1.70339	1.22731	0.58782
LDK_2	0.01669	0	0	0	0	0	0	0	8.41717	0	0.54663	0	0	0	0	0.20431	0.0026	0.0196	0.01705	0.0866	0	0.19165	65.2367	0.09764	0	4.29214	0	0	0	0.03089	0	0	0	0	0	5.9146	0	0.17372	0.01532	0.94752	0.58858	0.03741	0.57471	0	0.03209	1.87095	0.08558	1.15112	0.60962
LDK_3	0	0	0	0	0	0.03212	0.00652	0	1.21167	0	0.36113	0	0	0	0	0.02296	0	0	0	0.01094	0	0	87.0533	0.00346	0	2.54665	0	0	0.00735	0.00995	0	0	0.0323	0	0	1.09076	0.01273	0.18733	0.25314	0.24338	0.50309	0	1.15146	0	0.08578	2.40043	0.05168	0.26977	0.55924
LDK_4	0	0	0.00362	0	0.0922	0	0	0	7.54507	0	0.94462	0	0	0	0	0.28279	0	0	0.01219	0.09025	0	0	54.789	0.02098	0	3.32386	0	0	0	6.07085	0	0	0.04368	0	0	7.41269	0.10744	0.58833	0.0481	1.6892	1.2291	0.0681	0.63776	0	0	2.27433	1.50548	0.46967	0.69915
LDK_5	0	0	0	0	0	0	0	0	8.44281	0	0.64374	0	0	0	0	4.18131	0	2.21113	1.37054	1.19439	0	0.20634	31.2101	25.1001	0	3.10175	0	0	0	0.1197	0	0	0	0	0	0.52475	0	0.24634	0	0.67286	0.3384	0.06033	1.18465	0	0.01801	4.29515	4.73608	0.38811	0.59701
LDK_6	0.02476	0	0	0	0	0	0	0	2.35877	0	0.48652	0	0	0	0	0.02809	0	0	0	0.01455	0	0	84.3569	0.01817	0	1.21628	0	0	0	0	0	0	0	0	0	5.11396	0	0.1834	0.31298	0.1558	0.52406	0.06429	1.02907	0	0.04344	1.27221	0.10771	0.28516	0.34653
LDK_7	0.12964	0	0.00278	0	0.01165	0	0	0.00446	13.7904	0	1.65032	0	0	0.00284	0	0.0013	0	0	0	0.03127	0	0	21.6675	0.04003	0	10.7369	0	0.04199	0	0.44973	0	0.91907	0.17957	0	0	10.3926	0.11437	3.34642	0.00048	3.81869	5.30963	0.02305	0.95758	0	0.09708	3.93654	4.74225	0.85266	4.53556
LDK_8	0	0	0	0	0	0	0	0	5.85943	0	1.76233	0	0	0.00141	0	0.00181	0	0	0	0.00399	0	0	42.7771	0.01478	0	16.3069	0	0	0	0.29458	0	0	0	0	0	14.3759	0.00515	0.655	0	3.17584	2.1203	0.01596	0.22834	0	0.03553	7.88756	0.38998	0.99238	0.84609
LDK_9	0	0	0	0	0	0	0	0	8.773	0	1.25411	0	0	0	0	0.12668	0	0	0	0	0	0	66.0238	0.00054	0	5.96197	0.01074	0.02273	0	0.84519	0	0	0	0	0	5.58582	0.02994	0.23006	0	0.86729	0.91747	0.12366	0.17842	0	0.29731	3.50274	0.77772	0.53778	0.7304
S4.5 Table: All families identified in Indian samples by MetaPhlan analysis
ID	Caulobacteraceae	Burkholderiaceae	Adenoviridae	Corynebacteriaceae	Actinomycetaceae	Myoviridae	Debaryomycetaceae	Oxalobacteraceae	Brachyspiraceae	Neisseriaceae	Propionibacteriaceae	Burkholderiales_noname	Saccharomycetaceae	Campylobacteraceae	Micrococcaceae	Enterococcaceae	Podoviridae	Leuconostocaceae	Oscillospiraceae	Desulfovibrionaceae	Clostridiales_noname	Bacteroidales_noname	Methanobacteriaceae	Peptostreptococcaceae	Verrucomicrobiaceae	Pasteurellaceae	Clostridiaceae	Acidaminococcaceae	Streptococcaceae	Sutterellaceae	Porphyromonadaceae	Spirochaetaceae	Bacteroidaceae	Rikenellaceae	Enterobacteriaceae	Coriobacteriaceae	Erysipelotrichaceae	Lactobacillaceae	Veillonellaceae	Lachnospiraceae	Eubacteriaceae	Ruminococcaceae	Bifidobacteriaceae	Prevotellaceae
KHG_1	0.00138	0.00141	0	0	0.00531	0.03215	0	0	0	0.00911	0	0	0	0	0.09184	0.31616	0.12948	0.95471	0	0.03536	0	0.01373	0	0.00676	0	0.42064	0.00358	0	0.26938	1.04562	0.29947	0	5.90973	0.86891	18.9653	0.55974	0.00176	15.6932	3.80106	1.73388	9.02126	7.06651	32.7187	0.02385
KHG_2	0	0	0.00203	0	0	0	0	0	0	0	0	0	0	0	0	0	0	0	0	0	0	0	0	0.26913	0	0.12878	0	0.11899	0.00929	0.2837	0	0	0	0	0.06922	2.02939	1.62568	0.39167	3.29436	3.58528	4.19135	4.53959	0.69643	78.7651
KHG_3	0	0	0	0	0	0	0	0	0	0	0	0	0	0	0	0	0	0	0	0	0	0	0	0.05111	0	0.10078	0	0	0.60737	0.27331	0	0	0.03689	0	0.07779	1.61085	2.21274	4.81148	6.61776	3.85053	5.03936	4.64979	15.9595	54.1007
KHG_4	0	0	0.00477	0	0	0	0	0	0	0	0	0	0	0	0	0	0	0	0	0	0	0	0	0.31541	0	0.13436	0	0.12291	0.0111	0.28366	0	0	0	0	0.86503	2.87955	1.52216	0.51223	3.47289	3.57365	4.56056	6.09629	0.73183	74.9136
KHG_5	0	0	0	0	0.01107	0	0	0	0	0.0607	0	0	0	0	0.08092	0	0	0	0.01164	0.01923	0.07036	0	0	0	0	0.37835	0	0.13255	0.80229	1.94983	0.08262	0	0.00095	0.03592	0.52606	2.2014	1.33005	10.7346	5.96395	12.5808	4.69216	7.95079	25.7556	24.6282
KHG_6	0	0	0.00779	0	0.00104	0	0	0	0	0	0	0	0	0	0.0259	0	0	0	0.00509	0.29757	0	0.00136	0	0.02768	0	1.55002	0	4.50982	0.71389	1.10699	0.03488	0	2.59991	0.11523	2.23418	5.41961	0	1.87662	0.05668	8.65129	14.3957	26.3795	14.0785	15.9108
KHG_7	0	0	0	0	0	0	0	0.02588	0	0	0	0	0	0	0	0	0	0.00951	1.03933	0.12767	0.00387	0.03121	0.83856	0.04714	0	0	0.02033	0.01725	0.02737	0.38244	0.06165	0	0.7613	0.40504	10.9437	1.96986	0.62968	1.60172	8.25633	3.6026	0.53114	22.2307	44.7252	1.71052
KHG_8	0	0	0	0	0.00428	0	0	0	0	0	0	0	0	0	0	0	0.65143	0	0	0	0.00077	0	0	1.05678	0	0.03515	0	0	0.19568	0.92554	0.01259	0	0.57098	0	0.03957	0.65141	2.98752	0	30.7224	6.06577	8.88593	8.29351	5.66614	33.2345
KHG_9	0	0	0	0	0	0	0	0	0	0	0	0	0	0	0	0	0	0	0.00115	0.17844	0	0.82631	0	0.01882	0	0	0	0.00721	0.19776	1.58077	0.44678	0	0.19591	0.31115	0.19784	2.86863	0.72874	5.96465	22.104	3.85938	7.54961	18.8662	13.5134	20.5832
KHG_10	0	0	0	0	0	0	0	0	0	0.01278	0.02878	0	0	0	0.06757	0	0	0	0	0.39073	0.44761	0	0	0.02895	0	0.04961	0.039	0	0.08411	0.31513	11.9793	0	7.71814	2.45534	0.31173	2.82282	0.23095	0.239	0.83511	9.55581	25.2163	10.139	21.4979	5.53437
KHG_11	0	0	0	0	0	0	0	0	0	0	0	0	0	0	0.00018	0	0	0	0	0	0	0.01023	0	0.04187	0.04479	0	0	0	0.01034	1.24083	0.0296	0	0.5654	0.01987	0.04125	1.35771	0	12.8474	7.84451	4.69535	12.2017	8.30156	14.53	36.2174
KHG_12	0	0	0	0	0	0	0	0	0	0	0	0	0	0	0.02678	0	0	0	0	0.00191	0	0	0	0	0	0	0	0.26875	0	0.51583	0	0	0.00045	0.00325	0.95112	1.78086	0.9662	12.9489	23.095	2.0591	1.68446	6.66411	16.4514	32.5819
JAS_1	0	0	0	0	0	0	0	0.00535	0.0478	0	0	0	0	0	0	0	0	0	0	0.02027	0	0.03571	0.57375	0.23461	0	0	0	0.88218	0.15606	0	0.05519	12.6407	0.09398	0.17441	0.16926	1.3591	9.45672	2.33242	3.26569	6.21118	8.03028	11.2242	5.29252	37.7386
JAS_2	0	0	0	0	0	0	0	0.00945	0	0	0	0	0	0	0.00374	0	0	0	0	0.1383	0	0	1.27509	0.21618	0.00957	0.04486	0.73952	0.1302	0.25759	0	0.05332	3.03876	0	0	0.0054	0.88928	14.3348	2.72074	2.54561	8.37631	8.14322	17.8649	31.2757	7.92736
JAS_3	0	0	0.00424	0	0	0	0	0	0	0	0	0	0	0	0	0	0	0	0	0.00537	0	0	0	0.09345	0	0.03201	0.01726	0.04258	2.00433	0.12691	0	0	0.09327	0	0.05893	1.00777	4.14822	6.09408	8.59301	6.02922	4.45306	3.58755	17.2344	46.3743
JAS_4	0	0	0	0	0	0	0	0	0	0	0	0	0	0	0.09056	0	0	0	0	0.06591	0	0.04086	0	0.02607	0	0.22155	0	0.03992	1.35877	0.65121	0.03963	0	0.03155	0.04944	0.09412	2.85554	3.59134	5.85396	4.58817	9.82056	11.7307	7.91042	21.5395	29.4002
JAS_5	0	0	0.002	0	0	0	0	0	0	0	0	0	0	0	0.01696	0	0	0	0	0.01006	0	0.00759	0	0.1102	0	0.05025	0	0.03854	0.38265	1.33607	0.09534	0	0.20005	0.00714	0.03781	4.27698	6.05572	3.06545	2.6214	12.333	11.9183	8.91059	20.3263	28.1976
JAS_6	0	0	0.00158	0	0	0	0	0	0	0	0	0	0	0	0.0003	0.00396	0	0	0.00035	0.01545	0	0.64811	0	0.08717	0.00962	0.2378	1.07547	0.20732	0.15979	1.11517	0.4068	0	0.9414	0.12784	0.03436	1.95738	4.30607	0.36558	2.88005	8.72781	6.72148	14.2114	16.4116	39.3462
JAS_7	0	0	0	0	0	0	0	0	0	0	0	0	0	0	0	0	0	0	0	0.04307	1.11775	0.00637	0	0.05888	0	0	0.02072	0.55214	0.07743	0.64609	0.13068	0	0.18469	0.74317	0.66987	1.51422	2.61303	7.82274	13.9547	7.44899	3.04374	7.22793	3.70098	48.4228
JAS_8	0	0	0	0	0	0	0	0	0	0	0	0.13241	0	0	0	0	0	0	0	0	0	0.2234	0	0.02655	0.36728	0.60139	5.52555	0	0.63945	0.34025	0.73205	0	6.67273	1.31499	0	1.21031	5.3024	0.06237	4.29843	11.5166	8.57142	22.6713	28.544	1.24718
JAS_9	0	0	0	0.02971	0.00283	0	0	0	0	0	0.01091	0	0	0	0.00229	0	0	0	0.01729	0	0	0.00854	0	0.01615	0	0.04963	0.49959	0	0.00402	1.48598	0.01491	0	0.13316	0.05442	1.75564	3.73089	0.01907	6.60827	0.07837	4.07687	3.96963	10.8515	51.7859	14.7944
JAS_10	0	0	0	0	0	0	0	0	0	0	0	0	0	0	0	0	0	0	0	0	0	0	0	0	0	0	0	0	0.08912	0.20157	0.01971	0	0.09796	0	0	0.88858	2.8378	13.6194	4.54991	5.89133	8.97063	4.79697	15.3468	42.6902
LDK_1-2	0	0	0	0	0	0	0	0	0	0	0.03121	0	0	0	0	0.43638	0	0	0	0	0	0.094	0.03128	0.01155	0	0.06634	0.24071	1.05386	0.247	0.10815	0.10476	0	0.26101	0.09675	0.55004	0.24999	0.84229	9.28807	0.07009	3.78538	5.41299	5.35656	0.99493	70.6666
LDK_2	0	0	0	0	0	0	0	0	0	0	0	0	0	0	0	0	0	0	0	0.09803	0	0.0026	0.01669	0.03209	0.00588	0.09863	0	0.84479	0.03089	1.23504	0.12326	0	0.20431	0.09764	0.07891	0.54663	0.89878	4.29214	6.18865	2.33726	5.9146	3.10765	8.41717	65.4284
LDK_3	0	0	0	0	0	0	0.02596	0	0	0	0.03864	0	0.08017	0.4902	0	0	0	0	0	0.00321	0.0323	0	0	0.08578	0	0.0032	0	0	0.0173	0.46894	0.01094	0	0.02296	0.00346	0.02817	0.36113	0.90733	2.54665	0.44491	2.35113	1.09076	2.72187	1.21167	87.0533
LDK_4	0	0	0	0	0.00362	0	0	0	0	0	0	0	0	0	0.0922	0	0	0	0	0	0.04368	0	0	0	0	1.13274	0	0.00216	6.07085	0.16863	0.10244	0	0.28279	0.02098	7.70251	0.94462	0.99001	3.32386	0.75461	4.36804	7.41269	4.24948	7.54507	54.789
LDK_5	0	0	0	0	0	0	0	0	0	0	0	0.0266	0	0	0	0	0	0	0	0.02006	0	0	0	0.01801	5.00921	0.10571	0	0	0.1197	0.07594	4.77606	0	4.18131	25.1001	0.06415	0.64374	1.37159	3.10175	3.08016	2.50257	0.52475	9.41934	8.44281	31.4164
LDK_6	0	0	0	0	0	0	0	0	0	0	0	0	0	0	0	0	0	0	0	0	0	0	0.02476	0.04344	0	0.13729	0	0.00945	0	0.2187	0.01455	0	0.02809	0.01817	0.16401	0.48652	0.59675	1.21628	1.27764	2.2696	5.11396	1.66508	2.35877	84.3569
LDK_7	0	0	0	0	0.00278	0	0.00988	0	0	0	0	0	0.15614	0	0.01165	0	0	0.04199	0	0.02909	0.17957	0	0.12964	0.09708	0	0.13239	0.91907	0.19172	0.44973	0.05923	0.03127	4.48054	0.0013	0.04003	0	1.65316	5.90692	10.7369	5.78329	13.5702	10.3926	9.53144	13.7949	21.6675
LDK_8	0	0	0	0	0	0	0	0	0	0	0	0.00068	0	0	0	0	0	0	0	0.05099	0	0	0	0.03553	0	0.00049	0	0	0.29458	0.63721	0.00399	0	0.00181	0.01478	0.07769	1.76373	1.83914	16.3069	0.48957	6.2006	14.3759	9.26992	5.85943	42.7771
LDK_9	0	0	0	0	0	0	0	0	0	0	0	0.0224	0.11413	0	0	0	0	0.03346	0	0.01214	0	0	0	0.29731	0	0.09565	0	0	0.84519	0.12755	0	0	0.12668	0.00054	0.05757	1.25411	1.17767	5.96197	2.32593	2.34685	5.58582	4.81824	8.773	66.0238
S4.6 Table: All phyla identified in Indian samples by MetaPhlan analysis
ID	Euryarchaeota	Actinobacteria	Bacteroidetes	Firmicutes	Proteobacteria	Spirochaetes	Verrucomicrobia	Ascomycota	Viruses_noname
KHG_1	0	33.3755	7.1157	38.8683	20.4788	0	0	0	0.16163
KHG_2	0	2.72582	78.7651	18.0253	0.48169	0	0	0	0.00203
KHG_3	0	17.5704	54.1376	27.8401	0.45189	0	0	0	0
KHG_4	0	3.61138	74.9136	20.1872	1.28306	0	0	0	0.00477
KHG_5	0	28.049	24.7477	44.2692	2.93418	0	0	0	0
KHG_6	0	19.525	18.6622	56.6163	5.18877	0	0	0	0.00779
KHG_7	0.83856	46.6951	2.96972	38.017	11.4797	0	0	0	0
KHG_8	0	6.32183	33.8181	58.2084	1.00027	0	0	0	0.65143
KHG_9	0	16.3821	22.3634	59.2975	1.95706	0	0	0	0
KHG_10	0	24.417	27.6871	46.8159	1.07997	0	0	0	0
KHG_11	0	15.888	36.8425	45.9427	1.28209	0	0.04479	0	0
KHG_12	0	18.259	32.5856	47.6866	1.46886	0	0	0	0
JAS_1	0.57375	6.65162	38.0979	41.7933	0.19488	12.6885	0	0	0
JAS_2	1.27509	32.1688	7.98067	55.3291	0.19801	3.03876	0.00957	0	0
JAS_3	0	18.2422	46.4676	35.0628	0.22322	0	0	0	0.00424
JAS_4	0	24.4856	29.5617	44.9199	1.03279	0	0	0	0
JAS_5	0	24.6202	28.5077	45.4359	1.43419	0	0	0	0.002
JAS_6	0	18.3692	41.4704	38.7464	1.40277	0	0.00962	0	0.00158
JAS_7	0	5.21521	49.4877	43.9381	1.35903	0	0	0	0
JAS_8	0	29.7543	10.1903	58.614	1.07406	0	0.36728	0	0
JAS_9	0	55.5625	15.0055	26.1408	3.29125	0	0	0	0
JAS_10	0	16.2354	42.8079	40.7551	0.20157	0	0	0	0
LDK_1-2	0.03128	1.27614	71.2232	26.7449	0.72453	0	0	0	0
LDK_2	0.01669	8.9638	65.8562	23.6469	1.51061	0	0.00588	0	0
LDK_3	0	1.61144	87.0907	10.198	0.99372	0	0	0.10612	0
LDK_4	0	8.58552	55.1952	27.2154	9.00388	0	0	0	0
LDK_5	0	9.08655	65.4739	20.1379	0.29245	0	5.00921	0	0
LDK_6	0.02476	2.8453	84.4177	12.1922	0.52	0	0	0	0
LDK_7	0.12964	15.4625	21.7401	57.8005	0.22072	4.48054	0	0.16602	0
LDK_8	0	7.62316	42.7976	48.8121	0.76706	0	0	0	0
LDK_9	0	10.0271	66.151	23.3925	0.31532	0	0	0.11413	0
S4.7 Table: Genera (with abundance greater than 1% in atleast one sample) identified in Indian samples by OneCodex analysis
	Bacteroides	Bifidobacterium	Ruminococcus	Faecalibacterium	Eubacterium	Megasphaera	Alistipes	Collinsella	Blautia	Lactobacillus	Akkermansia	Dorea	Roseburia	Odoribacter	Mitsuokella	Sutterella	Parabacteroides	Oscillibacter	Clostridium	Coprococcus	Streptococcus	Butyrivibrio	Ruminiclostridium	Prevotella	Dialister	Escherichia	Selenomonas	Barnesiella	Holdemanella	Treponema	Catenibacterium	Phascolarctobacterium	Megamonas	Cellulomonas
KHG_1	14.405	31.8619	0.512573	11.5388	7.81692	1.89282	1.01563	0.604906	1.54321	10.8435	0.000311961	0.569686	0.448838	0.121086	0.0173482	0.871873	0.269175	0.0706486	0.455923	0.78335	0.269519	0.138913	0.0316958	0.118545	0.00291076	6.93206	0.005573	0.114469	0.00662785	0.00186119	0.00216787	0.0730888	1.38339	0.00186648
KHG_2	3.25038	1.8698	0.489056	2.48414	1.99762	0.240298	0.0411241	1.178	0.82852	0.158622	0.00118102	0.794037	0.97056	0.0769337	1.16512	0.0909913	0.176307	0.0838083	0.13086	0.258242	0.035435	0.0427194	0.0144322	79.4909	0.124871	0.0207251	0.0585133	0.0141678	0.220961	0.00554374	0.721338	0.0533221	0.575848	0.813092
KHG_3	3.88931	10.8196	0.621206	3.60054	3.12318	0.0195704	0.0179995	1.22566	1.37524	2.06907	0.00112409	1.20845	0.618553	0.0215928	3.42438	0.0821759	0.14559	0.0285066	0.25252	0.558718	0.366969	0.0773409	0.0133997	60.2566	0.184693	0.0291369	0.0387974	0.00505133	0.299143	0.00497608	1.37811	0.00778394	1.67259	0.666437
KHG_4	2.36258	2.43319	0.374215	2.78556	2.36617	0.290955	0.0733919	1.63229	0.859003	0.201236	0.00103654	0.993072	0.894264	0.129242	1.5931	0.0984897	0.131812	0.0684852	0.0814757	0.405287	0.0329485	0.0454605	0.0249874	77.8473	0.175844	0.314495	0.0542926	0.0206388	0.266489	0.00539737	0.382833	0.0592238	0.538534	0.444166
KHG_5	2.95547	16.2035	1.1199	6.65181	3.26269	0.0343121	0.112322	2.13308	1.44636	4.63543	0.000730547	1.3081	3.83453	0.0695728	6.23053	0.625177	0.267592	0.391408	0.302888	3.00486	0.738872	0.587159	0.0611362	37.6081	0.2349	0.106825	0.146186	0.0205378	0.123115	0.00987417	0.878854	0.0112881	0.0044363	0.758361
KHG_6	6.45387	9.05109	4.13931	20.2539	8.48699	0.00815066	0.206715	4.5886	2.06172	0.841325	0.00237564	1.1574	1.98454	0.150263	0.0106928	0.682387	0.383056	2.09218	0.871258	2.40585	0.540495	0.231554	0.138135	24.834	0.00200827	1.38243	0.0334696	0.0275428	0.0174965	0.0103696	0.00843965	2.00513	0.00263035	0.451921
KHG_7	3.30592	35.014	6.25142	9.89234	0.595734	7.70085	0.803903	2.24738	1.1985	1.0726	0.00662445	0.919656	0.412326	0.0331473	1.26356	0.338331	0.0898807	5.65173	1.07958	0.830827	0.0804028	1.56662	0.651858	3.12441	0.256201	2.90606	2.2166	0.0760978	0.18848	0.0298267	0.469001	0.0259055	0.00507263	0.140206
KHG_8	3.99093	6.28466	1.04189	5.85229	4.23756	0.00336511	0.0404295	0.528214	1.93838	0.0273061	0.00234173	0.92443	1.21691	0.0622696	0.00758504	0.155614	0.214356	0.037871	4.39307	0.534782	0.194911	0.117737	0.0255423	52.0729	0.000830743	0.0131414	0.0101074	0.0227792	0.417135	0.00703723	1.10313	0.00274506	11.4944	0.542373
KHG_9	1.8842	9.27044	3.74006	11.8275	4.67293	6.24267	0.422657	2.2276	1.67392	2.76788	0.00120698	1.72893	0.482848	0.0721123	5.4166	0.882582	0.479247	1.69168	1.01951	0.749735	0.171169	0.147049	0.178881	31.3418	5.64887	0.150205	0.0872095	0.0168879	0.163289	0.0108876	0.488972	0.00737546	0.190036	0.319836
KHG_10	17.822	13.7993	2.54349	7.08298	9.24214	0.0105359	1.50815	2.13349	2.81608	0.132264	0.00152393	2.58359	0.664444	0.281795	0.00858444	0.171053	4.57913	1.28844	0.577048	1.3615	0.142575	0.238303	3.93989	17.0498	0.0463373	0.0566704	0.0289547	3.87611	0.0126409	0.0102728	0.129605	0.0112541	0.394374	0.290544
KHG_11	3.36997	10.7321	2.0177	5.54607	8.90275	0.0072516	0.0582107	1.38407	1.78313	7.04622	0.0342134	1.31993	1.25951	0.0161338	0.00215093	0.90593	0.129294	0.112812	0.157241	1.56095	0.0257012	0.0865172	0.0192741	46.7767	3.0364	0.0126564	0.00630622	0.0254301	0.00558802	0.00384749	0.0123596	0.0014364	2.18	0.227852
KHG_12	3.74053	6.7522	0.650445	5.09071	1.05372	5.2709	0.0725555	1.44018	0.95638	4.46182	0.00331651	0.584147	0.192701	0.102941	7.12443	0.231061	0.249876	0.124181	0.393023	0.185961	0.02533	0.0662766	0.032124	55.7189	0.209048	0.311087	0.0540731	0.0276591	0.0614038	0.0062359	0.618675	0.00838252	0.476494	1.06467
JAS_1	5.49924	3.73482	2.91776	3.68337	4.53343	0.0194162	0.258141	1.34372	2.92688	0.936627	0.00235115	1.69856	0.513906	0.141018	2.46325	0.0651933	0.27442	0.595442	0.517867	1.2616	0.134738	0.328414	0.281838	49.6644	0.152818	0.0456302	0.143746	0.0301177	1.06077	5.63701	3.84332	0.360001	0.00290061	0.778525
JAS_2	3.20023	18.3809	4.37172	8.70586	4.96345	0.0281746	0.0557847	0.957127	4.3571	1.12304	0.0112057	3.54116	0.380876	0.0893739	2.54563	0.011589	0.216651	0.510229	0.916457	1.29023	0.219382	0.195131	0.169375	25.9252	0.252338	0.0112406	0.093367	0.0173452	1.08941	3.01848	7.87643	0.0872275	0.0057492	0.710712
JAS_3	6.21008	6.87639	0.567819	2.10744	2.85719	1.88465	0.0699716	0.778262	1.07168	2.27208	0.00192623	0.963025	1.47791	0.134429	5.11516	0.0301097	0.413093	0.0910335	0.121253	0.952662	0.749154	0.10329	0.0221186	58.8018	0.131792	0.0343254	0.0600763	0.0177103	0.00718207	0.00882762	2.36007	0.034595	0.0355306	1.32992
JAS_4	4.12151	11.5393	1.5514	5.76224	6.60383	1.74945	0.110539	2.17073	2.98413	2.19841	0.0021921	1.56885	1.21064	0.121439	1.46741	0.303829	0.264237	0.240136	0.286609	1.76368	0.731203	0.200721	0.040563	47.2149	0.145711	0.0357208	0.0328815	0.0369238	0.572846	0.00915309	1.58816	0.0180375	0.0964768	0.60011
JAS_5	4.27501	13.3673	1.89534	5.4451	6.9166	0.431982	0.0531004	4.11709	4.20402	1.29924	0.00117749	2.21009	3.55817	0.0510738	1.14798	0.846222	0.260532	0.150181	0.345985	1.41577	0.378666	0.178436	0.0293298	39.3186	0.171665	0.0266578	0.0375892	0.0172718	0.530297	0.00635733	3.55817	0.0122335	0.581529	0.653034
JAS_6	4.98877	11.2838	3.60013	6.65706	4.7747	0.0171334	0.206715	1.62643	3.55326	0.19275	0.00809795	2.03201	1.16742	0.105155	2.81768	0.626748	0.454902	0.541396	1.09331	2.10024	0.178311	0.513594	0.120098	43.6273	0.196705	0.0444323	0.13771	0.0571851	0.550853	0.0119463	2.06802	0.119512	0.00216983	0.856713
JAS_7	7.28031	2.22044	1.55056	3.14958	2.04299	3.15773	0.590456	0.951214	1.66147	2.71229	0.00226221	1.71628	2.35265	0.0481555	5.16897	0.285649	0.358901	0.656253	0.259588	0.655256	0.103265	0.22322	0.164171	54.7158	0.195405	0.156973	0.210655	0.0167288	0.420989	0.0124936	1.05703	0.00687017	0.293104	1.13323
JAS_8	12.7227	20.8716	5.56909	12.2424	6.28111	0.0425224	0.819039	1.06715	5.64168	0.135203	0.186466	3.02375	2.78915	0.408196	0.00788976	0.00303241	0.272629	0.327404	3.60933	1.55521	0.491148	1.31732	0.21454	9.86796	0.0865061	0.010634	0.0268115	0.0418432	1.23381	0.0184072	1.75599	0.00886397	1.95461	0.835869
JAS_9	3.79209	27.9914	1.36665	10.5857	3.32709	0.0122043	0.135965	3.21961	1.38791	3.92073	0.00192339	1.27006	0.625571	0.0206252	0.0114867	1.00698	0.19375	0.379533	0.5963	1.89488	0.0444919	0.0859717	0.0498715	33.6015	0.219652	0.358786	0.033552	0.0148501	0.0652098	0.00562372	0.00142546	0.00881148	0.0232027	0.982785
JAS_10	3.89783	14.6422	0.925261	2.7785	5.54325	0.0072335	0.026383	0.700576	1.75034	6.23341	0.00107331	1.37009	1.41695	0.025321	0.00625467	0.0868965	0.191389	0.0282424	0.248154	0.439146	0.131118	0.0863674	0.0154118	53.037	0.182478	0.00247541	0.0158313	0.00922517	0.00537411	0.00432725	2.0723	0.00371501	2.38341	0.367189
LDK_1-2	7.00931	1.437	1.19893	2.05359	3.61677	0.00338716	0.138549	0.238599	1.24183	4.06816	0.000886631	1.11491	0.361688	0.0763749	0.00388553	0.0694296	0.399175	0.287532	0.600948	0.737712	0.171899	0.182634	0.0643416	70.8113	0.0365663	0.0831376	0.0120622	0.00510537	0.157841	0.00418977	0.445741	0.484214	0.000782322	1.11853
LDK_2	5.02811	4.15722	0.373296	1.72076	3.37817	1.33745	0.174758	0.548458	0.518259	1.66014	0.00782243	0.491231	0.40199	0.16503	3.42066	0.731782	0.3195	0.788959	0.186484	0.622805	0.0525193	0.112716	0.0656977	69.9694	0.169924	0.0261319	0.102713	0.0297915	0.174743	0.0063967	0.424668	0.0755291	0.00370155	0.357007
LDK_3	8.25746	0.680917	0.24588	1.65622	0.5619	0.0987534	0.0898151	0.199229	0.256963	0.857022	0.00267106	0.30397	0.283394	0.0804924	0.13918	0.168951	0.308316	0.218306	0.244172	0.29952	0.054261	0.172039	0.0327881	78.7014	0.0377887	0.022417	0.0145888	0.0327264	0.170066	0.0107507	0.296478	0.00630997	0.00309331	1.31435
LDK_4	6.31782	4.50885	0.923512	1.73009	3.61132	0.03956	0.093752	0.679371	1.50853	1.41454	0.00247001	0.875707	0.355068	0.0984413	0.103752	0.0734848	0.348556	0.121116	0.284982	1.16427	2.9268	0.094695	0.0282213	65.9221	0.0730774	1.72821	0.0150508	0.0155722	0.167992	0.00461239	0.500004	0.00509385	0.00132759	1.80755
LDK_5	9.45526	5.51929	2.95181	7.82929	0.760774	0.00658792	14.1684	0.51271	0.759401	1.35915	2.57953	0.436295	0.477914	1.15351	0.172164	0.000676576	1.32022	0.342908	0.616941	0.552724	0.128097	0.288021	0.118308	41.8164	1.0816	0.0167134	0.0169956	1.44577	0.525433	0.0140109	0.502395	0.0022617	0.0398871	0.19908
LDK_6	5.37963	0.986253	0.29019	0.955263	2.38209	0.324117	0.0783623	0.29215	0.400924	0.417032	0.00280986	0.366814	0.222276	0.0725825	0.125601	0.0835933	0.291225	0.189221	0.314648	0.174633	0.0461862	0.225337	0.032663	83.1127	0.031111	0.0293303	0.0110075	0.0247137	0.126875	0.00498586	0.214111	0.00195056	0.000561971	1.22814
LDK_7	2.66741	8.98673	3.64962	4.37931	7.09603	3.78346	0.106029	1.78452	4.70223	5.18484	0.00116396	3.95873	0.704278	0.0555183	0.51965	0.0348402	0.213683	0.883872	1.11346	2.84803	0.377866	0.203586	0.214908	34.0032	0.127448	0.0058778	0.0603482	0.0112846	0.887067	3.00796	3.9184	0.125786	0.0034236	0.626911
LDK_8	5.45468	4.25521	1.0443	6.74388	7.78966	0.00927442	0.0722431	1.31795	1.60292	6.02426	0.0017129	1.49231	0.367324	0.0918279	0.00799904	0.21784	0.558785	0.483475	0.506441	1.93059	0.210369	0.106877	0.051453	54.8832	0.12221	0.0163943	0.028042	0.0167658	0.612628	0.0069713	0.565026	0.00881628	0.214129	1.00468
LDK_9	4.20508	8.8908	0.607784	2.79479	2.94185	0.0031946	0.0365498	0.941029	0.915185	2.46993	0.000424034	0.634058	0.175891	0.0618993	0.00229552	0.0405	0.248716	0.141857	0.499384	0.523748	0.666797	0.0684224	0.0211921	68.1828	0.0257704	0.0126923	0.0092299	0.00922671	0.301899	0.00379717	0.579274	0.00245812	0.970256	1.13631
Average	5.71589	10.4652	1.90653	5.92217	4.37873	1.11864	0.698633	1.44417	1.93307	2.53987	0.0927146	1.39224	1.02655	0.133469	1.66164	0.316871	0.452387	0.600608	0.712152	1.12332	0.336148	0.259111	0.221556	47.4005	0.43108	0.480751	0.122656	0.196694	0.336892	0.38395	1.28453	0.117394	0.823666	0.734257
Average KHARGONE	5.61918	12.841	1.95844	7.71722	4.64653	1.81014	0.364424	1.77696	1.54004	2.85477	0.00466556	1.17429	1.08167	0.0947575	2.18867	0.427972	0.592943	0.970146	0.809532	1.05334	0.218694	0.278804	0.427613	40.52	0.826909	1.01962	0.22834	0.353947	0.148531	0.00884415	0.516124	0.188911	1.57648	0.476777
Average JAISALMER	5.59878	13.0908	2.43157	6.11173	4.78436	0.73505	0.23261	1.69319	2.95385	2.10238	0.0218675	1.93939	1.54932	0.114478	2.07517	0.326625	0.29005	0.351985	0.799486	1.33287	0.316148	0.323247	0.110732	41.5774	0.173507	0.0726875	0.079222	0.0259201	0.553674	0.873263	2.61809	0.0659867	0.537868	0.824808
Average LADAKH	5.97497	4.38025	1.25392	3.31813	3.57095	0.622865	1.66205	0.723781	1.32292	2.60612	0.288832	1.07489	0.372203	0.206186	0.499466	0.1579	0.445353	0.384139	0.485274	0.983782	0.514978	0.161592	0.0699526	63.0447	0.1895	0.215656	0.0300042	0.176773	0.347171	0.340409	0.827344	0.0791576	0.137462	0.976951
S4.8 Table: Families (with abundance greater than 1% in atleast one sample) identified in Indian samples by OneCodex analysis
	Spirochaetaceae	Enterobacteriaceae	Bacteroidaceae	Streptococcaceae	Bifidobacteriaceae	Veillonellaceae	Clostridiaceae	Lactobacillaceae	Succinivibrionaceae	Coriobacteriaceae	Cellulomonadaceae	Erysipelotrichaceae	Rikenellaceae	Porphyromonadaceae	Prevotellaceae	Lachnospiraceae	Eubacteriaceae	Oscillospiraceae	Ruminococcaceae	Acidaminococcaceae	Akkermansiaceae
KHG_1	0.00202501	23.0375	12.0473	0.32655	26.6443	2.86624	0.424135	9.06783	0.000691951	0.513961	0.00166245	0.0611636	0.849701	0.481302	0.10477	3.84995	6.53766	0.0735524	10.2433	0.0683175	0.000260863
KHG_2	0.00736561	0.0776896	3.24536	0.0374725	1.86305	2.17321	0.162613	0.160807	0.00677373	1.20223	0.809016	0.97557	0.0451231	0.369232	79.3625	3.31055	1.98845	0.093096	3.02999	0.0790751	0.00117499
KHG_3	0.00655649	0.147542	3.86462	0.366006	10.741	5.34552	0.276012	2.059	0.42256	1.23525	0.661277	1.77563	0.0188622	0.214735	59.9443	4.62606	3.09973	0.0344111	4.26559	0.0661949	0.0011153
KHG_4	0.00741185	0.83557	2.34679	0.0344286	2.41336	2.64857	0.130394	0.207562	0.00972046	1.66584	0.440069	0.714453	0.0763603	0.404851	77.5226	3.77669	2.34581	0.074082	3.23784	0.0983042	0.00102672
KHG_5	0.0147298	0.447306	2.92146	0.731452	15.9708	6.64096	0.346038	4.57327	0.485765	2.19955	0.747743	1.10629	0.112805	0.455458	37.3031	11.2545	3.21843	0.431566	7.97914	0.203355	0.000719944
KHG_6	0.0142678	2.13754	6.31835	0.532959	8.84948	0.105893	0.963529	0.824404	0.0029158	4.66575	0.44221	0.187947	0.205221	0.635533	24.622	9.44421	8.30021	2.15618	24.4106	1.96567	0.0023221
KHG_7	0.0362219	12.8686	2.92274	0.0745073	30.9358	10.1523	1.12808	0.954025	0.148108	2.3789	0.126788	0.830325	0.714931	0.225445	3.06935	5.95696	0.537012	5.87977	15.8712	0.0807199	0.00585151
KHG_8	0.00868603	0.0753504	3.96711	0.204336	6.22321	11.4299	4.45966	0.0333441	0.00386642	0.535722	0.536806	1.57493	0.0450327	0.514763	51.9124	5.70011	4.19517	0.0464029	6.95696	0.00367578	0.00231747
KHG_9	0.014673	0.380398	1.86266	0.172739	9.13202	17.3613	1.07914	2.72928	0.269059	2.30675	0.315261	0.829421	0.420836	0.65088	31.0418	6.1199	4.60622	1.84268	15.9917	0.15244	0.00118865
KHG_10	0.0153873	0.746598	17.2279	0.140514	13.3392	0.494522	0.645651	0.132256	0.449414	2.12148	0.280933	0.405382	1.46438	8.89678	16.6195	11.2271	8.93483	1.33195	13.4741	0.015615	0.00147252
KHG_11	0.004661	0.0692833	3.34122	0.028888	10.6346	5.19276	0.196314	6.98261	0.0022579	1.39807	0.225768	0.0876405	0.0583895	0.18925	46.4623	7.13992	8.82079	0.125542	7.66576	0.00445408	0.0338939
KHG_12	0.0108056	0.929789	3.71107	0.0290691	6.67019	13.0115	0.443559	4.40646	0.187106	1.49889	1.05095	0.73746	0.0801308	0.533351	55.4209	2.625	1.04151	0.141066	5.86095	0.210486	0.00327346
JAS_1	5.56498	0.221255	5.43447	0.138344	3.6874	2.78416	0.560652	0.952799	0.378459	1.40185	0.76779	5.05098	0.263296	0.641704	49.4266	7.95657	4.47424	0.647758	7.05348	0.380229	0.00231812
JAS_2	2.99246	0.101455	3.16441	0.224462	18.1114	3.04843	0.98062	1.13173	0.297084	1.07186	0.700393	9.13166	0.0596227	0.478532	25.7227	11.2275	4.89318	0.561024	13.4638	0.16602	0.0110364
JAS_3	0.0154271	0.12244	6.17816	0.746263	6.82167	7.21193	0.146118	2.26117	0.278135	0.808981	1.31877	2.4293	0.0750618	0.767595	58.7133	5.28452	2.83422	0.0978287	2.7523	0.136006	0.00190997
JAS_4	0.0146312	0.137968	4.09177	0.726098	11.3956	3.48549	0.323725	2.17944	0.0232761	2.24254	0.592584	2.26056	0.11409	0.555889	46.9696	8.99536	6.52235	0.26142	7.44271	0.0677303	0.00216423
JAS_5	0.00964108	0.0903941	4.22315	0.378829	13.17	2.36423	0.390695	1.29774	0.120594	4.16893	0.643443	4.19438	0.0547684	0.409464	38.9655	13.2421	6.81491	0.16803	7.41555	0.0522257	0.00115983
JAS_6	0.0176207	0.117776	4.89414	0.180873	11.0615	3.17671	1.15275	0.207441	0.00463386	1.69734	0.839777	2.741	0.206101	0.73914	43.1248	11.601	4.68426	0.575887	10.5095	0.155666	0.00793574
JAS_7	0.017131	0.644279	7.17056	0.105179	2.18387	8.92237	0.30916	2.67386	1.16721	0.987209	1.1135	1.57716	0.583585	0.537591	54.0367	8.10011	2.01006	0.674639	4.9464	0.276464	0.00222268
JAS_8	0.0276505	0.089946	12.3849	0.491423	20.3107	2.15334	3.59924	0.144686	0.411354	1.07774	0.813325	3.12402	0.801805	0.827914	9.73715	17.3816	6.11497	0.364683	17.8875	0.0161111	0.181394
JAS_9	0.00952679	1.80233	3.72306	0.0454336	27.3722	0.348754	0.685084	3.83552	0.0037038	3.34486	0.961027	0.135447	0.136272	0.350367	33.1698	6.15885	3.25669	0.419804	12.0193	0.0308237	0.00188054
JAS_10	0.00691382	0.026932	3.87259	0.131659	14.5221	2.58746	0.282181	6.19195	0.00317773	0.742746	0.36412	2.14114	0.0274454	0.269144	52.7935	6.10269	5.49745	0.0346178	3.74119	0.0168105	0.00106424
LDK_1-2	0.00501425	0.487942	6.92484	0.171838	1.4199	0.0990608	0.62296	4.02119	0.0037185	0.265687	1.10428	0.708154	0.139421	0.532386	70.1405	4.66253	3.57232	0.298767	3.41377	0.494889	0.000875278
LDK_2	0.0102487	0.0852331	5.00454	0.0541459	4.13276	5.05199	0.214935	1.65498	0.00371682	0.569693	0.355023	0.660928	0.178207	0.70636	69.9505	2.74379	3.35954	0.819247	2.29733	0.411139	0.00777464
LDK_3	0.0140963	0.155352	8.22681	0.0641758	0.679428	0.311783	0.265469	0.860475	1.29472	0.211563	1.30571	0.519599	0.0971285	0.602876	78.6724	1.66478	0.559612	0.24091	1.99202	0.01182	0.00265337
LDK_4	0.00647064	5.99685	6.0252	2.78633	4.29312	0.461917	0.292303	1.35111	0.091578	0.691548	1.71921	0.691486	0.0946643	0.569861	62.9867	4.38257	3.43593	0.122601	2.61783	0.0196097	0.00234927
LDK_5	0.0178909	0.146615	9.36846	0.135019	5.46226	1.37473	0.685173	1.35466	0.00278421	0.529299	0.197048	1.12053	14.0293	4.06693	41.7536	3.69036	0.755061	0.38242	10.9773	0.00953058	2.55172
LDK_6	0.00727893	0.135525	5.36478	0.0490645	0.982093	0.582373	0.32789	0.419162	0.0174109	0.308545	1.22153	0.3762	0.0826256	0.595679	82.9828	1.76464	2.3703	0.199725	1.32262	0.0147593	0.00279459
LDK_7	2.9582	0.0531469	2.62938	0.3828	8.83585	4.5991	1.16132	5.12053	0.0429319	1.84646	0.615971	4.95458	0.108902	0.369098	33.5866	14.4009	6.97391	0.910721	8.35514	0.168868	0.0011432
LDK_8	0.0117499	0.112441	5.41334	0.211277	4.21431	0.426587	0.549107	5.96625	0.0041386	1.34775	0.994654	1.2579	0.0773997	0.780227	54.6302	6.51318	7.71243	0.515324	8.00677	0.0196063	0.00169548
LDK_9	0.0055315	0.057387	4.18543	0.666226	8.83816	1.23889	0.525759	2.46188	0.00362431	0.963242	1.12929	0.946432	0.0389265	0.412785	67.9748	2.98657	2.92445	0.154724	3.50363	0.00535409	0.000421357
Average	0.382428	1.68834	5.55021	0.334463	10.0294	4.1178	0.752589	2.45863	0.19808	1.48388	0.72245	1.7196	0.68582	0.896295	47.0556	6.89969	4.2707	0.634853	8.02275	0.174257	0.0915849
Average KHARGONE	0.0118993	3.47943	5.31472	0.223243	11.9514	6.45189	0.854594	2.67757	0.165687	1.8102	0.469873	0.773851	0.340981	1.13097	40.2821	6.25258	4.46882	1.01919	9.9156	0.245693	0.00455145
Average JAISALMER	0.867598	0.335477	5.51372	0.316856	12.8636	3.60829	0.843023	2.08763	0.268763	1.7544	0.811474	3.27856	0.232205	0.557734	41.266	9.60503	4.71023	0.380569	8.72317	0.129809	0.0213085
Average LADAKH	0.337387	0.803388	5.90475	0.50232	4.31754	1.57183	0.516102	2.57892	0.162736	0.748198	0.960302	1.24842	1.64962	0.959578	62.5198	4.75659	3.51817	0.404938	4.72071	0.128397	0.285714
S4.9 Table: Phyla (with abundance greater than 1% in atleast one sample) identified in Indian samples by OneCodex analysis
ID	Actinobacteria	Bacteroidetes	Firmicutes	Proteobacteria	Spirochaetes	Verrucomicrobia
KHG_1	26.2983	14.2528	35.9925	23.4173	0.00297165	0.00134517
KHG_2	3.87034	82.0377	13.3499	0.659697	0.0113231	0.00296791
KHG_3	12.294	62.9718	23.5905	1.07867	0.00936354	0.00218468
KHG_4	4.56491	79.6893	14.3192	1.33685	0.0114435	0.0024581
KHG_5	18.3826	40.1082	38.3156	3.03161	0.0190536	0.00570228
KHG_6	13.5813	31.1681	50.9034	4.19979	0.0151956	0.00674217
KHG_7	33.0624	7.08693	44.8093	14.2575	0.0405102	0.0226893
KHG_8	7.09029	55.3486	36.7823	0.618443	0.0150165	0.00517929
KHG_9	11.5052	33.1274	52.7845	2.37336	0.0188031	0.00757683
KHG_10	14.2016	43.6575	39.798	2.16951	0.0183745	0.00343561
KHG_11	11.8493	48.4619	38.5316	1.07497	0.00787361	0.0330151
KHG_12	9.08539	59.0932	29.7288	1.94195	0.0133704	0.00579281
JAS_1	5.77659	54.334	32.5174	1.62018	5.28901	0.0146788
JAS_2	19.0557	28.879	47.2348	1.38544	2.81841	0.0161433
JAS_3	8.72656	65.2817	24.9441	0.921328	0.0187785	0.00410829
JAS_4	13.7444	50.9149	34.1469	1.05561	0.0169672	0.00485186
JAS_5	17.0447	42.1313	39.3484	1.37632	0.0120525	0.00443
JAS_6	12.7982	47.0727	38.4114	1.52765	0.0203902	0.0133854
JAS_7	4.19082	60.6788	31.9531	3.01298	0.0221671	0.00563461
JAS_8	20.0112	22.8604	54.828	1.9149	0.0318891	0.16511
JAS_9	30.7509	36.8902	28.9971	3.24557	0.0112043	0.00401654
JAS_10	15.1154	55.6076	28.8397	0.323212	0.00815134	0.00269073
LDK_1-2	2.7476	76.5399	19.8813	0.746328	0.00915812	0.00253851
LDK_2	5.02328	75.2769	18.2483	1.30991	0.0119101	0.0119137
LDK_3	2.2543	87.1987	7.33089	2.89722	0.0211712	0.00735896
LDK_4	6.56427	69.3108	17.3436	6.67217	0.0103983	0.00498063
LDK_5	5.97576	68.4622	22.084	0.825909	0.0228173	2.40329
LDK_6	2.5172	88.6427	8.15677	0.568186	0.01116	0.00443187
LDK_7	10.8203	35.4906	49.6688	0.667213	2.76773	0.00618393
LDK_8	6.44596	59.6713	32.9903	0.776667	0.014033	0.00681921
LDK_9	10.6544	71.6301	17.0055	0.415056	0.00970572	0.00266473
Average	11.8066	53.3509	31.3818	2.82005	0.364852	0.0898167
Average KHARGONE	13.8155	46.417	34.9088	4.67997	0.0152749	0.00825744
Average JAISALMER	14.7215	46.4651	36.1221	1.63832	0.824902	0.023505
Average LADAKH	5.88923	70.247	21.4122	1.65318	0.319787	0.272242
S4.10 Table: Mapping of Indian samples to all genera by OneCodex analysis
ID	Prevotella	Bifidobacterium	Bacteroides	Faecalibacterium	Eubacterium	Lactobacillus	Blautia	Ruminococcus	Mitsuokella	Collinsella	Dorea	Catenibacterium	Coprococcus	Megasphaera	Roseburia	Megamonas	Alistipes	Cellulomonas	Clostridium	Escherichia	Oscillibacter	Parabacteroides	Dialister	Streptococcus	Treponema	Sutterella	Holdemanella	Butyrivibrio	Lachnoclostridium	Ruminiclostridium	Barnesiella	Odoribacter	Paraprevotella	Phascolarctobacterium	Succinivibrio	Haemophilus	Akkermansia	Subdoligranulum	Selenomonas	Porphyromonas	Anaerostipes	Klebsiella	Tyzzerella	Veillonella	Acidaminococcus	Enterobacter	Peptoclostridium	Alloprevotella	Enterococcus
KHG_1	44840	12051844	5448732	4364571	2956767	4101568	583724	193882	6562	228807	215485	820	296304	715962	169774	523270	384163	706	172454	2622069	26723	101816	1101	101946	704	329788	2507	52544	112026	11989	43298	45801	1963	27646	111	147792	118	35272	2108	7651	20106	279666	20504	44637	3212	283470	76513	227	143417
KHG_2	18038296	424299	737584	563708	453306	35995	188010	110978	264393	267315	180185	163688	58601	54529	220242	130673	9332	184509	29695	4703	19018	40008	28336	8041	1258	20648	50141	9694	18262	3275	3215	17458	21029	12100	371	14550	268	6255	13278	16762	4511	668	4492	1573	5907	1043	7852	14777	1407
KHG_3	12811585	2300437	826934	765537	664041	439919	292400	132079	728082	260597	256938	293010	118793	4161	131515	355621	3827	141696	53690	6195	6061	30955	39269	78024	1058	17472	63603	16444	21598	2849	1074	4591	15879	1655	67805	14107	239	6147	8249	5634	9128	520	11357	3957	12502	848	9717	8545	2645
KHG_4	12692410	396713	385201	454164	385787	32810	140054	61013	259743	266133	161913	62418	66079	47438	145803	87804	11966	72418	13284	51276	11166	21491	28670	5372	880	16058	43449	7412	23113	4074	3365	21072	38399	9656	363	11294	169	8549	8852	14462	16907	409	7481	861	6489	524	7635	11835	1009
KHG_5	6383441	2750314	501649	1129051	553796	786798	245499	190087	1057545	362060	222032	149173	510032	5824	650857	753	19065	128721	51411	18132	66436	45420	39871	125413	1676	106115	20897	99662	38556	10377	3486	11809	9966	1916	58504	36982	124	25029	24813	11696	6095	462	8033	7906	33022	1387	7155	9298	2963
KHG_6	5069990	1847829	1317592	4134938	1732665	171761	420911	845062	2183	936788	236289	1723	491167	1664	405154	537	42202	92262	177872	282230	427130	78203	410	110345	2117	139313	3572	47273	71061	28201	5623	30677	50156	409358	109	135152	485	44011	6833	10081	13634	2104	18570	8905	1061	2811	14716	10508	5402
KHG_7	374488	4196744	396244	1185685	71404	128561	143651	749289	151449	269369	110229	56214	99582	923016	49421	608	96355	16805	129397	348317	677410	10773	30708	9637	3575	40552	22591	187773	75642	78131	9121	3973	37657	3105	13207	611	794	53882	265679	3193	847	62036	6993	1044	7811	10027	10094	856	2490
KHG_8	8650169	1043985	662959	972161	703928	4536	321996	173075	1260	87745	153563	183248	88836	559	202148	1909407	6716	90097	729761	2183	6291	35608	138	32378	1169	25850	69293	19558	21195	4243	3784	10344	19020	456	74	4359	389	9419	1679	30387	8193	350	11373	3202	155	320	24296	21341	3296
KHG_9	6335961	1874084	380905	2391020	944664	559545	338394	756078	1095003	450324	349516	98849	151564	1261999	97611	38417	85443	64657	206100	30365	341985	96883	1141957	34603	2201	178420	33010	29727	71236	36162	3414	14578	14225	1491	37256	1788	244	43644	17630	8169	3197	734	13079	1428	29681	1366	13604	7021	4167
KHG_10	3110287	2517308	3251150	1292099	1685981	24128	513719	463991	1566	389198	471306	23643	248370	1922	121210	71943	275122	53002	105267	10338	235041	835340	8453	26009	1874	31204	2306	43472	85315	718727	707092	51406	17078	2053	59483	9249	278	37174	5282	10925	54313	43809	28548	2067	878	21061	18314	1431	5291
KHG_11	12765593	2928853	919683	1513551	2429606	1922949	486626	550642	587	377719	360215	3373	425991	1979	343727	594934	15886	62182	42912	3454	30787	35285	828649	7014	1050	247233	1525	23611	49161	5260	6940	4403	27702	392	69	1184	9337	25422	1721	2888	25762	470	21118	1208	756	447	12696	575	2449
KHG_12	10382682	1258206	697012	948604	196350	831416	178212	121204	1327568	268364	108850	115284	34652	982180	35908	88790	13520	198390	73236	57968	23140	46562	38954	4720	1162	43056	11442	12350	28034	5986	5154	19182	17278	1562	22636	876	618	16980	10076	21812	2438	698	6706	462	38078	1784	5928	23652	1270
JAS_1	7773427	584570	860735	576517	709568	146600	458113	456685	385546	210317	265857	601553	197465	3039	80436	454	40404	121854	81056	7142	93198	42952	23919	21089	882299	10204	166030	51403	31168	44113	4714	22072	26834	56347	42887	1616	368	22424	22499	20301	5526	424	11905	1218	3848	1338	7421	12702	2965
JAS_2	3720216	2637631	459228	1249276	712246	161154	625236	627334	365294	137346	508150	1130254	185146	4043	54655	825	8005	101986	131510	1613	73217	31089	36210	31481	433147	1663	156329	28001	39768	24305	2489	12825	8665	12517	30872	5479	1608	28437	13398	15957	8992	500	11449	4623	11501	1098	6733	5475	3347
JAS_3	10684418	1249456	1128387	382927	519158	412842	194726	103174	929436	141412	174984	428830	173101	342445	268539	6456	12714	241650	22032	6237	16541	75060	23947	136123	1604	5471	1305	18768	16672	4019	3218	24426	23563	6286	36564	5105	350	7951	10916	30798	2964	284	7363	1490	18621	936	2019	19544	2136
JAS_4	7732372	1889782	674980	943682	1081508	360033	488710	254073	240318	355500	256930	260093	288837	286508	198267	15800	18103	98280	46938	5850	39327	43274	23863	119749	1499	49758	93815	32872	31897	6643	6047	19888	14166	2954	2127	18491	359	15395	5385	16036	11939	328	11502	3546	8221	720	5023	19690	2393
JAS_5	6945483	2361278	755165	961857	1221793	229506	742624	334805	202787	727269	390405	628537	250090	76308	628537	102725	9380	115356	61117	4709	26529	46022	30324	66890	1123	149482	93675	31520	43191	5181	3051	9022	11981	2161	15184	5429	208	15177	6640	10984	25588	652	16663	2385	7183	773	8449	14312	3276
JAS_6	10656381	2756178	1218552	1626048	1166264	47081	867916	879366	688244	397271	496337	505132	513004	4185	285152	530	50492	209260	267051	10853	132241	111114	48047	43554	2918	153089	134551	125450	76783	29335	13968	25685	49052	29192	326	34649	1978	48460	33637	15456	20676	688	25290	9258	9280	2255	14248	12016	9390
JAS_7	8513780	345501	1132818	490075	317889	422033	258525	241267	804292	148009	267054	164474	101958	491344	366073	45607	91875	176330	40392	24425	102113	55845	30405	16068	1944	44447	65506	34733	47606	25545	2603	7493	14321	1069	132942	4210	352	12234	32778	9337	2711	2960	14853	1627	42154	2376	6511	7416	2683
JAS_8	1438339	3042218	1854440	1784441	915525	19707	822323	811743	1150	155546	440738	255951	226685	6198	406542	284901	119382	121835	526091	1550	47722	39738	12609	71589	2683	442	179838	192011	71972	31271	6099	59498	4159	1292	44732	50756	27179	23821	3908	7806	20096	476	25693	11745	1097	1058	18074	3529	7414
JAS_9	6883155	5733932	776797	2168449	681543	803148	284308	279953	2353	659525	260167	292	388160	2500	128146	4753	27852	201320	122150	73496	77746	39689	44995	9114	1152	206276	13358	17611	56744	10216	3042	4225	32626	1805	168	12215	394	28976	6873	19830	8161	862	9728	9630	4644	4044	5088	11414	2875
JAS_10	14033705	3874362	1031373	735196	1466756	1649373	463145	244826	1655	185374	362530	548336	116199	1914	374927	630655	6981	97159	65662	655	7473	50642	48284	34694	1145	22993	1422	22853	31236	4078	2441	6700	27933	983	135	416	284	7166	4189	9039	33926	159	11408	2361	3449	520	6242	10688	2064
LDK_1-2	24438878	495946	2419100	708748	1248242	1404032	428589	413783	1341	82347	384786	153837	254604	1169	124828	270	47817	386035	207403	28693	99235	137766	12620	59327	1446	23962	54475	63032	61842	22206	1762	26359	52249	167115	67	14047	306	25515	4163	11531	16439	447	16188	13467	5828	1168	11243	3839	98555
LDK_2	18354553	1090534	1318988	451395	886172	435492	135951	97924	897318	143873	128861	111400	163376	350844	105451	971	45843	93651	48919	6855	206962	83812	44575	13777	1678	191963	45839	29568	30050	17234	7815	43291	71132	19813	206	13672	2052	18454	26944	25778	1860	621	9455	6132	88602	743	6452	14319	2281
LDK_3	16588496	143522	1740487	349094	118436	180641	54162	51826	29336	41993	64070	62491	63132	20815	59733	652	18931	277036	51466	4725	46014	64986	7965	11437	2266	35611	35846	36262	11248	6911	6898	16966	32176	1330	201925	6757	563	5237	3075	26736	2174	344	3067	2028	1112	2211	2686	15502	2729
LDK_4	23139391	1582657	2217625	607282	1267615	496521	529510	324163	36418	238467	307383	175507	408673	13886	124633	466	32908	634471	100032	606622	42513	122347	25651	1027341	1619	25794	58967	33239	23085	9906	5466	34554	33568	1788	23746	167802	867	10086	5283	37319	16830	4177	9677	86326	5397	8736	5947	15742	3583
LDK_5	10816033	1427592	2445652	2025086	196778	351550	196423	763502	44531	132615	112850	129947	142965	1704	123615	10317	3664728	51493	159575	4323	88695	341481	279762	33133	3624	175	135906	74498	53690	30601	373956	298361	76094	585	94	18747	667209	18605	4396	15657	4358	11345	25294	15293	1371	3142	8302	4435	5811
LDK_6	25437913	301858	1646517	292373	729074	127639	122709	88817	38442	89417	112269	65532	53449	99201	68031	172	23984	375890	96303	8977	57914	89134	9522	14136	1526	25585	38832	68968	13966	9997	7564	22215	31292	597	3086	18916	860	6273	3369	54154	3741	386	3566	27179	3908	949	3631	20391	2600
LDK_7	9961814	2632810	781462	1282990	2078899	1518986	1377597	1069216	152240	522806	1159777	1147961	834379	1108428	206330	1003	31063	183664	326208	1722	258945	62602	37338	110702	881233	10207	259881	59644	67615	62961	3306	16265	15777	36851	8476	22971	341	34916	17680	17804	79101	1093	23960	45729	13456	1664	15155	11243	7947
LDK_8	13297064	1030949	1321556	1633901	1887273	1459554	388355	253012	1938	319313	361555	136894	467741	2247	88995	51879	17503	243414	122700	3972	117136	135382	29609	50968	1689	52778	148427	25894	53593	12466	4062	22248	26128	2136	262	1143	415	25872	6794	20973	16770	553	12217	9955	2654	816	8669	15567	2235
LDK_9	21385830	2788639	1318942	876597	922725	774704	287052	190634	720	295158	198875	181692	164276	1002	55169	304325	11464	356408	156634	3981	44494	78011	8083	209144	1191	12703	94692	21461	40199	6647	2894	19415	21363	771	106	14355	133	15240	2895	22919	15819	417	9019	72444	842	861	9495	19019	2596
S4.11 Table: Mapping of Indian samples to all families by OneCodex analysis
ID	Prevotellaceae	Bifidobacteriaceae	Ruminococcaceae	Lachnospiraceae	Bacteroidaceae	Eubacteriaceae	Veillonellaceae	Lactobacillaceae	Enterobacteriaceae	Erysipelotrichaceae	Coriobacteriaceae	Porphyromonadaceae	Rikenellaceae	Cellulomonadaceae	Clostridiaceae	Oscillospiraceae	Streptococcaceae	Spirochaetaceae	Sutterellaceae	Acidaminococcaceae	Succinivibrionaceae	Pasteurellaceae	Akkermansiaceae	Peptostreptococcaceae	Desulfovibrionaceae	Eggerthellaceae	Flavobacteriaceae	Enterococcaceae	Leuconostocaceae	Saccharomycetaceae	Bacillaceae	Atopobiaceae	Paenibacillaceae	Actinomycetaceae	Vibrionaceae	Moraxellaceae	Cytophagaceae	Pseudomonadaceae	Methanobacteriaceae	Streptomycetaceae	Burkholderiaceae	Comamonadaceae	Micrococcaceae	Campylobacteraceae	Rhodobacteraceae	Staphylococcaceae	Rhizobiaceae	Alteromonadaceae	Corynebacteriaceae
KHG_1	47392	12052405	4633507	1741502	5449509	2957270	1296526	4101778	10420873	27667	232487	217714	384357	752	191855	33271	147713	916	330303	30903	313	153898	118	82728	21980	47774	2325	143612	303050	182	5553	1798	4814	23910	1464	4523	1078	3366	79	3137	4189	2172	32210	2886	1926	1915	1464	520	3225
KHG_2	18101556	424937	691102	755094	740224	453540	495681	36678	17720	222515	274212	84217	10292	184526	37090	21234	8547	1680	20656	18036	1545	15827	268	23144	1407	3682	11615	1667	288	272	3845	2921	5442	3705	2961	2664	5997	3568	153	3702	3010	2729	897	27097	2729	1940	2698	3154	1677
KHG_3	12845552	2301697	914080	991326	828156	664245	1145499	441226	31617	380503	264704	46016	4042	141706	59147	7374	78432	1405	17472	14185	90551	18540	239	11603	823	10420	7682	2790	175	405	5386	970	3912	3320	10573	6574	2124	3550	47	2019	2175	1265	733	1126	1340	1376	1331	3361	1324
KHG_4	12760323	397243	532953	621648	386285	386123	435958	34165	137536	117600	274199	66639	12569	72436	21463	12194	5667	1220	16157	16181	1600	12107	169	17422	1445	3699	8694	1264	167	186	3350	2880	4530	2601	1476	1407	4883	2073	124	2300	1939	1793	706	8976	2147	1184	1840	1604	2026
KHG_5	6424928	2750747	1374291	1938417	503180	554328	1143810	787680	77042	190542	378841	78446	19429	128788	59600	74331	125982	2537	106127	35025	83666	44957	124	8544	14028	17340	10293	3100	256	555	7609	6092	10363	13051	7971	8260	4804	7758	72	4814	13410	41497	9357	2013	4453	2095	3390	4014	2716
KHG_6	5142609	1848323	5098450	1972541	1319665	1733601	22117	172187	446452	39255	974499	132739	42863	92361	201245	450345	111315	2980	139589	410555	609	151088	485	22258	59683	26382	9318	5460	170	85	9258	12373	12582	18170	2608	6242	7270	8222	275	8351	8290	5363	6295	849	5903	2329	4787	1795	4142
KHG_7	416485	4197725	2153590	808309	396591	72868	1377583	129453	1746159	112668	322797	30591	97010	17204	153071	797834	10110	4915	40569	10953	20097	2450	794	12631	52686	31416	2304	2586	2217	131	6883	132006	17442	16876	3377	1960	3045	11142	58345	17764	11603	5841	5315	3013	10748	1935	8997	2081	8044
KHG_8	8713789	1044601	1167765	956796	665902	704184	1918570	5597	12648	264361	89924	86406	7559	90106	748580	7789	34299	1458	25853	617	649	5062	389	58946	812	1202	10769	3415	336	400	11464	1256	12322	10477	3387	2861	7918	4174	275	1747	3480	2643	1780	2318	1737	3867	2895	1344	1462
KHG_9	6372082	1874571	3282696	1256259	382357	945540	3563839	560252	78086	170259	473518	133609	86387	64715	221520	378256	35459	3012	178438	31292	55231	6009	244	15494	50124	32799	7004	4287	441	318	8000	14576	10413	10956	6350	7181	5128	8095	153	8079	7744	5378	3526	1377	6646	3036	4750	4012	4531
KHG_10	3137639	2518338	2543804	2119593	3252506	1686829	93362	24969	140952	76533	400519	1679646	276463	53038	121894	251463	26528	2905	31251	2948	84846	14748	278	27693	62126	31638	7411	5466	271	660	9541	4133	8279	5433	10682	7680	3122	5106	71	3768	5995	4085	8561	1621	3390	2569	3063	2923	3135
KHG_11	12799321	2929598	2111745	1966889	920432	2429930	1430488	1923553	19086	24143	385138	52134	16085	62194	54080	34584	7958	1284	247238	1227	622	1553	9337	14195	1659	24113	4451	2561	449	54	5178	1614	3679	1877	764	5353	1065	1889	115	1963	1655	931	863	791	1329	1787	918	2860	1070
KHG_12	10462988	1259274	1106496	495578	700618	196628	2456450	831902	175536	139226	282978	100692	15128	198410	83740	26632	5488	2040	43128	39738	35324	3488	618	9130	3738	5736	14132	1352	256	144	5152	3934	7724	4220	5818	5988	8466	7192	84	4250	5438	5524	3558	658	4432	1792	4334	2358	3292
JAS_1	7846426	585371	1119734	1263098	862717	710282	441983	151256	35124	801839	222542	101870	41798	121886	89003	102831	21962	883435	10232	60361	60080	5095	368	25802	9744	5901	13764	3210	493	20980	10035	3819	8440	2097	9225	10510	9131	7855	24390	5270	6246	4347	1505	1717	5465	2687	4104	3635	2874
JAS_2	3747783	2638827	1961671	1635846	461053	712934	444155	164893	14782	1330479	156169	69722	8687	102047	142876	81741	32704	436001	1672	24189	43285	8576	1608	11878	32073	8732	12281	3573	546	1196	11587	10039	10082	7457	8149	4982	4929	5390	64041	5174	4382	2610	2443	1788	4325	3991	4097	2594	3548
JAS_3	10759150	1250064	504356	968383	1132142	519367	1321578	414357	22437	445167	148245	140661	13755	241664	26776	17927	136752	2827	5474	24923	50968	8382	350	4558	6619	3248	16794	2172	365	276	6016	3027	5213	2371	8359	6578	7250	3820	156	2513	2317	1500	862	768	2256	1698	2195	3334	1580
JAS_4	7791240	1890278	1234585	1492137	678737	1081918	578167	361523	22886	374979	371989	92210	18925	98297	53699	43364	120444	2427	49774	11235	3861	20233	359	11750	12622	6772	13351	2490	309	288	5912	4614	7086	4928	2965	4316	6742	5627	126	3268	3848	3341	8830	944	3182	1815	2438	2464	1868
JAS_5	6987951	2361871	1329881	2374793	757366	1222165	423993	232732	16211	752206	747642	73432	9822	115393	70066	30134	67938	1729	149490	9366	21627	7205	208	14036	4519	12736	8959	3384	323	337	5934	6856	5160	5329	4528	4915	4763	4120	154	2686	2442	1862	3251	940	2406	1756	2040	2153	1790
JAS_6	10748938	2757090	2619505	2891568	1219873	1167562	791801	51705	29356	683199	423066	184232	51371	209316	287325	143541	45083	4392	153290	38800	1155	38670	1978	25774	15142	18773	11574	10051	967	1018	19165	10256	15709	6750	3828	17173	7252	9767	300	6693	6783	5246	2939	2327	8171	5219	5924	4360	3749
JAS_7	8557669	345854	783350	1282796	1135585	318329	1413015	423453	102033	249771	156342	85137	92421	176343	48961	106841	16657	2713	45037	43783	184849	13265	352	11182	10845	7782	13696	2884	352	685	11659	3737	7562	3502	22861	11638	4356	5287	100	3079	3240	1903	742	1505	2848	6354	1823	6231	1678
JAS_8	1458960	3043241	2680157	2604357	1855689	916232	322644	21679	13477	468086	161482	124050	120138	121864	539290	54642	73632	4143	19634	2414	61635	56267	27179	21658	4570	7649	10961	7966	985	3942	14654	3658	8805	6318	8850	10212	3809	3887	257	2760	2182	1781	1629	2396	2970	3774	2029	1646	2060
JAS_9	6949555	5734874	2518226	1290368	780034	682324	73069	803596	377613	28378	700796	73407	28551	201349	143535	87955	9519	1996	206555	6458	776	14033	394	7406	6112	18365	10647	2926	277	774	5844	7597	8144	16311	2371	6539	5883	6670	123	5268	5137	4553	2673	507	4543	1691	3357	2044	11959
JAS_10	14088316	3875330	998364	1628545	1033429	1467032	690482	1652366	7187	571378	198207	71823	7324	97168	75302	9238	35134	1845	22996	4486	848	834	284	7914	1261	9824	7925	2087	410	12192	5677	2482	3940	2748	2661	3093	4007	4314	371	3198	3092	2406	1014	347	2342	1841	2113	3385	1870
LDK_1-2	24521363	496401	1193466	1630037	2420947	1248894	34632	1405820	170586	247573	92885	186124	48742	386061	217789	104450	60075	1753	23963	173015	1300	15290	306	16983	1897	8081	7750	98838	1132	117	8506	2088	8659	4855	2344	3028	3525	3483	4027	4929	2271	1418	1576	1439	2262	3916	1905	5771	1508
LDK_2	18462386	1090779	606345	724182	1320873	886701	1333397	436808	22496	174442	150362	186433	47035	93703	56729	216228	14291	2705	192086	108514	981	15079	2052	10664	26114	4999	13074	2363	299	283	7162	2271	8646	2532	3300	2596	7866	6729	1349	12575	6062	3956	1572	811	4541	1894	3956	3722	2585
LDK_3	16692941	144163	422673	353237	1745588	118740	66155	182578	32963	110250	44890	127920	20609	277049	56328	51117	13617	2991	35635	2508	274717	20425	563	6768	8879	3696	27462	3093	2737	28399	13204	2673	6779	2086	33129	17370	12600	7632	208	6361	5112	3240	1002	36577	3744	7028	3077	7427	3635
LDK_4	23245353	1584384	966113	1617395	2223609	1268036	170471	498631	2213147	255194	255217	210308	34936	634477	107875	45246	1028301	2388	25867	7237	33797	175050	867	7898	1812	5848	22352	3739	1206	2042	9154	4470	8211	7494	9910	6778	12018	6865	100	12295	2552	1526	15145	2346	4149	9230	3500	4742	2225
LDK_5	10917498	1428241	2870287	964934	2449611	197429	359456	354209	38336	292989	138398	1063398	3668304	51523	179155	99993	35304	4678	9377	2492	728	20783	667209	19482	11851	6584	22299	6662	1786	89	23734	3028	11368	3245	4588	3675	7292	6711	684	5699	2700	2081	2337	8212	4092	11130	3934	2609	2149
LDK_6	25536919	302227	407021	543047	1650944	729429	179218	128992	41706	115771	94951	183313	25427	375910	100904	61463	15099	2240	25599	4542	5358	20178	860	18333	3688	3289	20288	2719	718	3218	5869	2263	7965	1315	4590	5174	10961	5964	3187	4981	3065	2791	1427	1535	2943	3627	3210	3046	1909
LDK_7	10018442	2635615	2492226	4295596	784310	2080224	1371851	1527386	15853	1477886	550774	110097	32484	183736	346406	271656	114184	882393	10229	50371	12806	25458	341	31436	20451	11915	15290	8405	8595	125795	19226	12357	14207	13074	4612	5930	7438	7741	17171	8802	5103	3006	5282	1856	5748	9859	5183	3198	3937
LDK_8	13371742	1031529	1959804	1594222	1325015	1887760	104415	1460350	27522	307894	329886	190975	18945	243460	134404	126135	51714	2876	53682	4799	1013	1813	415	13937	14976	9508	15855	2348	358	241	7763	5785	11067	5029	2381	3948	7951	6145	217	6090	5239	3628	2265	788	4813	2378	4074	2628	2690
LDK_9	21455993	2789734	1105908	942700	1321116	923091	391051	777084	18114	298738	304044	130294	12287	356457	165954	48838	210292	1746	16625	1690	1144	15351	133	23275	6633	7015	10333	2710	11579	74754	7107	2712	5985	8581	2285	2883	6221	5183	129	3733	2545	1732	1576	1149	2464	3343	2064	4337	1709
S4.12 Table: Mapping of Indian samples to all phyla by OneCodex analysis
ID	Bacteroidetes	Firmicutes	Proteobacteria	Actinobacteria	Fusobacteria	Verrucomicrobia	Ascomycota	Spirochaetes	Cyanobacteria	Euryarchaeota	Chlorobi	Synergistetes	Tenericutes	Deinococcus-Thermus	Acidobacteria	Chloroflexi	Planctomycetes	Apicomplexa	Fibrobacteres	Candidatus Saccharibacteria	Thermotogae	Basidiomycota	Parcubacteria	Deferribacteres	Chlamydiae	Armatimonadetes	Aquificae	Gemmatimonadetes	Nitrospirae	Chrysiogenetes	Nitrospinae	Atribacteria	Marinimicrobia	Ignavibacteriae	Thermodesulfobacteria	Microgenomates	Cloacimonetes	Elusimicrobia	Latescibacteria	Aminicenantes	Hydrogenedentes	Lentisphaerae	Omnitrophica	Thaumarchaeota	Fervidibacteria	Crenarchaeota	Poribacteria	Chytridiomycota	Dictyoglomi
KHG_1	6738749	17017316	11071723	12433878	1870	636	8302	1405	1142	901	169	503	560	521	295	256	257	178	170	99	85	362	3	56	94	16	31	211	8	27	55	30	9	17	45	2	18	12	4	16	15	9	14	6	1	10	3	3	24
KHG_2	19293797	3139656	155149	910234	789	698	2935	2663	2849	847	1088	360	512	775	1255	424	412	1045	59	48	180	851	1	549	34	36	33	158	15	28	9	11	4	5	60	17	139	11	38	195	12	19	26	7	5	76	2	0	1
KHG_3	14008617	5247911	239960	2734908	759	486	2375	2083	1927	564	304	321	576	624	1030	351	195	771	70	31	209	522	0	568	44	9	16	64	15	29	50	29	2	4	8	1	5	4	140	167	2	6	31	9	2	4	38	1	5
KHG_4	13453905	2417505	225700	770691	601	415	2325	1932	1752	775	920	501	462	844	788	582	369	457	135	21	166	698	3	572	278	34	34	78	5	26	18	7	1	9	33	7	41	4	21	65	1	11	22	7	1	76	1	0	4
KHG_5	7272860	6947812	549724	3333331	1365	1034	4127	3455	5498	1564	524	1148	1061	1368	1572	875	595	944	336	233	288	891	4	411	147	187	125	342	150	61	58	69	86	168	13	30	117	15	62	22	15	40	60	42	0	90	58	3	8
KHG_6	6957398	11362758	937485	3031638	1518	1505	5182	3392	3845	2201	438	2359	1321	2547	1709	756	1434	619	247	51	127	1369	25	149	65	215	107	378	397	184	96	64	50	25	71	2	115	56	42	8	2	4	68	47	1	40	5	11	14
KHG_7	1037930	6562624	2088111	4842210	1472	3323	2808	5933	5371	61917	1067	8994	1716	6281	3879	1939	1294	504	518	86	354	1692	52	360	143	662	284	710	400	523	111	483	109	80	73	45	190	216	82	12	94	421	158	89	1	157	103	3	19
KHG_8	9767488	6491052	109138	1251239	6631	914	4334	2650	3080	942	404	551	2674	789	640	154	221	343	294	10	317	867	114	383	132	220	91	157	33	36	33	193	13	9	77	0	245	4	33	255	23	45	0	42	0	20	5	122	97
KHG_9	7270961	11585404	520917	2525222	892	1663	3255	4127	4794	2476	543	2894	901	2865	1960	825	857	457	507	172	513	912	29	280	94	152	65	372	121	90	67	80	8	188	290	14	160	12738	12	79	8	178	100	28	2	55	110	11	3
KHG_10	9378030	8548977	466030	3050637	2330	738	6407	3947	4849	1551	387	2036	2914	1867	978	708	562	1428	146	197	397	2290	235	331	181	220	84	304	349	151	126	228	162	92	52	2	136	33	309	1	0	37	11	45	15	11	24	192	15
KHG_11	13990281	11123526	310329	3420726	1164	9531	987	2273	3664	758	378	569	761	451	416	364	112	122	230	27	178	250	46	75	189	186	39	44	93	23	15	15	147	80	22	5	30	16	287	4	0	14	5	131	0	2	5	0	2
KHG_12	11588486	5829968	380826	1781692	734	1136	8646	2622	4748	1188	736	470	636	1104	1672	706	490	1530	92	72	264	484	4	544	50	20	10	394	16	38	52	14	8	4	62	14	206	146	112	296	0	2	40	0	2	108	6	0	10
JAS_1	9142776	5471696	272628	972026	1902	2470	25572	889981	5527	26181	781	1587	2116	2012	1716	832	972	648	294	69	443	1301	52	609	206	178	125	452	206	127	86	19	87	82	65	36	352	43	34	116	21	62	55	38	9	88	106	21	33
JAS_2	4484799	7335391	215153	2959285	2094	2507	5139	437689	5315	65736	563	1452	3101	1772	1252	1119	519	1030	363	137	432	1376	104	583	329	106	196	198	326	110	53	87	107	59	208	37	115	29	41	42	11	11	58	63	4	57	77	45	18
JAS_3	12442044	4754103	175596	1663196	1229	783	4857	3579	4077	1248	546	385	736	712	815	436	518	1244	124	40	267	540	6	545	68	61	23	188	67	18	49	33	41	29	41	12	11	5	109	138	3	130	35	13	42	42	94	0	23
JAS_4	8909323	5975174	184715	2405051	1068	849	4758	2969	3201	1234	632	568	1023	994	1114	778	474	1047	184	50	284	922	9	458	74	101	50	185	68	157	87	27	32	22	83	18	46	12	111	265	4	8	19	23	1	35	8	21	29
JAS_5	8102900	7567666	264700	3278124	1155	852	3377	2318	2557	909	331	392	842	947	1013	475	505	988	156	19	231	546	5	386	80	33	61	121	42	109	41	42	17	14	34	10	80	10	45	169	5	7	32	20	3	18	12	9	22
JAS_6	12748074	10402449	413713	3465980	3465	3625	4483	5522	5751	2634	744	2478	7165	2410	1732	1075	1241	1457	522	46	1464	973	26	546	505	286	263	364	198	320	193	600	102	149	76	41	207	47	55	44	145	8	22	150	2	53	125	17	32
JAS_7	10295114	5421342	511199	711038	2078	956	4756	3761	4388	1241	350	796	1213	1289	1121	669	424	1003	128	92	564	483	9	847	269	69	71	109	42	201	50	71	22	3	32	8	79	13	69	206	2	6	28	35	0	79	178	0	35
JAS_8	3846009	9224225	322161	3366675	2846	27778	6638	5365	4756	1722	511	1552	5190	897	1069	418	485	321	156	92	1220	666	94	411	302	72	283	124	138	147	116	365	206	41	72	7	141	37	13	3	5	10	14	61	0	72	47	2	61
JAS_9	8073228	6345871	710277	6729690	295	879	4555	2452	4280	1740	790	978	480	1502	1593	831	844	565	225	0	296	1304	6	215	29	90	59	93	72	350	100	37	58	21	11	4	28	24	4	246	0	7	82	10	0	47	117	40	7
JAS_10	15458428	8017168	89850	4201947	1264	748	15300	2266	3161	1459	250	557	709	557	901	421	288	967	295	10	320	761	2	416	61	16	30	33	96	28	29	7	7	6	75	28	189	2	174	157	2	4	30	8	0	0	6	0	14
LDK_1-2	28282120	7346299	275774	1015261	2453	938	3964	3384	2527	5101	363	756	2579	861	1897	548	1009	684	731	82	380	827	28	230	136	46	144	88	307	111	44	51	66	104	79	14	42	28	17	50	27	4	22	421	2	13	33	13	39
LDK_2	20648885	5005615	359315	1377913	1124	3268	4046	3267	3678	2447	1275	1492	2157	1662	2383	1075	916	2551	308	77	351	1106	4	141	157	130	108	258	476	111	98	44	46	55	52	11	133	2911	52	57	16	325	138	7	4	43	122	7	16
LDK_3	19255152	1618801	639762	497793	2423	1625	34345	4675	7405	1712	1496	879	2186	2007	1621	966	1103	917	224	37	781	2017	8	963	516	174	47	187	438	128	17	43	77	40	107	3	27	29	264	290	2	194	52	49	0	168	56	3	17
LDK_4	26802360	6706757	2580116	2538393	2348	1926	9379	4021	6331	1764	1661	638	3288	1431	1224	738	666	906	133	59	642	1771	81	655	186	126	161	164	134	98	134	56	78	59	18	4	42	15	316	445	40	23	32	66	0	159	39	11	9
LDK_5	19019819	6135280	229450	1660155	8150	667669	5774	6339	17017	1927	935	1873	10863	1723	1545	1144	387	524	80	72	1622	734	328	391	1534	769	202	121	749	137	55	58	658	1001	66	35	101	22	840	408	16	20	13	668	14	40	10	14	33
LDK_6	28141704	2589558	180384	799143	1515	1407	8893	3543	3830	4163	1070	671	1527	1211	1297	691	588	383	356	11	653	1114	4	649	63	133	51	274	100	117	34	107	24	43	69	4	22	147	829	661	5	10	6	20	0	43	9	7	14
LDK_7	11340612	15871080	213200	3457496	4029	1976	131654	884396	7041	19355	1276	2202	4702	2334	1918	1478	949	1229	364	213	1018	1406	37	376	265	178	409	234	432	256	138	84	138	79	109	87	117	14	76	63	43	34	73	45	52	183	93	24	21
LDK_8	15427087	8529124	200795	1666502	1344	1763	5046	3628	4215	1518	1310	1440	775	1577	1319	749	570	782	200	73	312	999	1	453	132	91	124	276	159	74	24	28	28	11	65	15	289	12	29	110	15	24	41	37	0	69	7	0	2
LDK_9	23520678	5583978	136289	3498524	1906	875	78352	3187	2919	1153	495	539	1244	881	868	783	363	423	92	116	321	746	12	234	88	83	86	200	129	28	63	44	10	18	30	3	93	4	162	32	15	3	11	11	0	28	105	3	11
[truncated: 2,003 more columns]
