# Supplementary material for: Metagenomics analysis reveals features unique to Indian distal gut microbiota
Source: PLoS One. 2020 Apr 8;15(4):e0231197. doi: 10.1371/journal.pone.0231197 (PMC7141701; doi:10.1371/journal.pone.0231197)
Supplement: S5 Table — Genus abundance significantly different within Indian regions and in between different countries. (XLSX) [file pone.0231197.s010.xlsx]

## Sheet: S5 Table
S5 Table: Genus abundance significantly different within Indian regions and in between different countries.
S5.1 Table: Genus abundance significantly different within Indian regions.
	KHG vs LDK and JAS			LDK vs KHG and JAS			JAS vs KHG and LDK
	Genus	P value		Genus	P value		Genus	P value
	Achromobacter	0.0342423		Actinomyces	0.0479062		Absidia	0.0241967
	Actinomyces	0.0194281		Acytostelium	0.0200118		Acaricomes	0.0445445
	Adhaeribacter	0.00294877		Anaerophaga	0.0156405		Acinetobacter	0.00318095
	Adlercreutzia	0.0158502		Aphthovirus	0.00430043		Adhaeribacter	0.00327929
	Alphapapillomavirus	0.0498649		Aquabacterium	0.0188276		Alfamovirus	0.0348831
	Aquabacterium	0.00713422		Aquaspirillum	0.0273735		Algibacter	0.0320396
	Arenibacter	0.0095462		Aquincola	0.00596445		Aliagarivorans	0.0241762
	Atopobacter	0.0109339		Aureobasidium	0.040301		Alphanodavirus	0.0346919
	Avulavirus	0.038977		Betaentomopoxvirus	3.67749e-05		Anabaena	0.0228839
	Azoarcus	0.0348784		Bifidobacterium	0.0111017		Anoxybacillus	0.0202096
	Azohydromonas	0.0150807		Blastomonas	0.0264556		Arcticibacter	0.0033242
	Azonexus	0.0321591		Brevidensovirus	0.0230593		Arenibacter	0.00167466
	Azovibrio	0.019386		Bromovirus	0.032094		Batrachovirus	0.0350409
	Brackiella	0.00899385		Butyricicoccus	0.0312025		Bergeyella	0.00793445
	Brucella	0.0324505		Candidatus Jettenia	0.0343685		Blautia	0.00201301
	Caldimonas	0.0188491		Candidatus Sulcia	0.0381416		Budvicia	0.037851
	Candidatus Halobonum	0.0018094		Cellulomonas	0.0346095		Candidatus Aquiluna	0.0326146
	Candidatus Ishikawaella	0.0338576		Chitinibacter	0.0269725		Candidatus Atelocyanobacterium	0.030024
	Candidatus Stoquefichus	0.00542874		Chlorogloeopsis	0.0230864		Candidatus Ishikawaella	0.00722045
	Candidatus Sulcia	0.0194066		Collinsella	0.012153		Candidatus Jettenia	0.00250492
	Carnobacterium	0.0372369		Conchiformibius	0.0293552		Candidatus Methanoperedens	0.00785031
	Catenibacterium	0.0369152		Cronobacter	0.0344574		Candidatus Odyssella	0.00889902
	Cellulomonas	0.00402037		Cryptosporangium	0.0272415		Candidatus Omnitrophus	0.013666
	Chaetomium	0.035319		Cycloclasticus	0.0296495		Candidatus Protochlamydia	0.0483983
	Chromobacterium	0.00595033		Cylindrobasidium	0.0457531		Candidatus Schmidhempelia	0.0206426
	Chryseobacterium	0.000775636		Cyprinivirus	0.022071		Candidatus Stoquefichus	0.0273479
	Citrobacter	0.0251206		Dactylonectria	0.00249293		Carnobacterium	0.0130634
	Cladonia	0.0351946		Dasania	0.0336264		Catenibacterium	0.000878325
	Conchiformibius	0.0323254		Eggerthella	0.0445592		Catonella	0.00063259
	Coprothermobacter	0.0339543		Eremococcus	0.0448469		Ceratocystis	0.0425134
	Cupriavidus	0.034387		Faecalibacterium	0.0252907		Chlorogloeopsis	0.0227908
	Dasania	0.0114252		Flammulina	0.0386815		Chryseobacterium	0.0157267
	Derxia	0.00436221		Flectobacillus	0.0212641		Cladonia	0.0220175
	Desulfohalobium	0.0204954		Flexistipes	0.00821474		Colletotrichum	0.0487961
	Desulfurobacterium	0.0494524		Granulibacter	0.0235699		Coprobacillus	0.0232668
	Desulfurococcus	0.0331488		Gyalolechia	0.0392805		Coprothermobacter	0.000927096
	Dyadobacter	0.0405354		Hungatella	0.0436264		Cyberlindnera	0.0188229
	Eggerthella	0.0215658		Hypholoma	0.0138084		Cylindrospermopsis	0.0413581
	Empedobacter	0.00295641		Lachnoclostridium	0.0269128		Deferribacter	0.042666
	Enhygromyxa	0.0106505		Laribacter	0.0480796		Desulfohalobium	0.0205462
	Ensifer	0.0314412		Lecanosticta	7.2946e-05		Desulforegula	0.0318217
	Eremococcus	0.000749119		Leuconostoc	0.00452533		Dethiobacter	0.0436424
	Erysipelothrix	0.00829335		Lichtheimia	0.0434781		Dolichospermum	0.012956
	Fervidobacterium	0.0205226		Listeria	3.57482e-08		Dorea	0.0164617
	Fischerella	0.0118639		Luteovirus	0.00369392		Empedobacter	0.00473818
	Flammeovirga	0.000493515		Magnetococcus	0.0304836		Erysipelothrix	0.000189519
	Flavobacterium	0.0255286		Marinococcus	0.0233393		Fervidobacterium	0.00232129
	Flectobacillus	0.0147044		Marvinbryantia	0.0391759		Fibroporia	0.0256738
	Flexithrix	0.0447208		Massilia	0.00179958		Fischerella	0.0167067
	Franconibacter	0.0194071		Methylovorus	0.0364195		Flexistipes	0.00410667
	Fretibacterium	0.0482548		Meyerozyma	0.0486977		Fructobacillus	0.016907
	Fructobacillus	0.0253239		Morbillivirus	0.0244242		Halotalea	0.0386176
	Gammapapillomavirus	0.00894136		Mucor	0.000346283		Herpetosiphon	0.0360307
	Gemmobacter	0.0161837		Omegalikevirus	0.0224026		Holdemanella	0.0125447
	Gramella	0.00517025		Pannonibacter	0.00888182		Ichnovirus	0.0350687
	Gyalolechia	0.0285008		Passalora	0.0308011		Ilyobacter	0.0271316
	Haematobacter	0.0475256		Pediococcus	0.00029914		Jeotgalibacillus	0.00296272
	Hallella	0.0164352		Peptoclostridium	0.0314598		Kandleria	0.00205998
	Haloterrigena	0.0413632		Phenylobacterium	0.0115786		Kluyveromyces	0.0286247
	Holdemanella	0.0124785		Phic3unalikevirus	0.0235719		Laceyella	0.026483
	Holophaga	0.0482302		Phijlunalikevirus	0.0240064		Lachnobacterium	0.00255767
	Hydrogenophaga	0.0447463		Pilimelia	0.0201221		Lachnospira	0.000851127
	Isosphaera	0.0103071		Prevotella	0.00988078		Lentibacillus	0.0013209
	Klebsiella	0.0398064		Propionicicella	0.0393366		Leucothrix	0.0109528
	Lacazia	0.0271177		Pseudogulbenkiania	0.0307119		Lyngbya	0.0297921
	Lacinutrix	0.00328786		Pyrolobus	0.00197321		Maribacter	0.045068
	Lambdalikevirus	0.0295787		Ramlibacter	0.0294371		Marinococcus	0.0160244
	Lautropia	0.0347749		Roseburia	0.012236		Marinomonas	0.0145344
	Leclercia	0.0218637		Rozella	0.0058794		Mariprofundus	0.0473285
	Listeria	0.0133713		Rubritepida	0.0439135		Maritimibacter	0.034289
	Lysobacter	0.0236419		Saccharomyces	0.00833713		Methanohalobium	0.0353463
	Magnetococcus	0.014499		Sulfuritalea	0.00593814		Methanolobus	0.00195974
	Marinilabilia	0.0153199		T7likevirus	0.0358291		Methanothermobacter	0.0483754
	Mariniradius	0.0214283		Tepidimonas	0.032943		Methylosarcina	0.0418289
	Massilia	0.00349306		Terribacillus	0.032191		Methylotenera	0.0384292
	Microcoleus	0.0269241		Thermodesulfovibrio	0.0317399		Micavibrio	0.0384228
	Morococcus	0.028798		Tolumonas	0.00955289		Microchaete	0.0103588
	Mucilaginibacter	0.0435464		Tunalikevirus	0.0233782		Microcoleus	0.000984564
	Muricauda	0.0222342		Tyzzerella	0.0481125		Millerozyma	0.0499603
	Natronorubrum	0.014294		Umbravirus	0.00408067		Neptuniibacter	0.0189725
	Neisseria	0.0200581		Veillonella	0.0014468		Nosocomiicoccus	0.0290668
	Neorickettsia	0.0225236		Vesiculovirus	0.0224895		Ochroconis	0.0160172
	Nitritalea	0.0101742		Vitivirus	0.0343902		Ordospora	0.0277345
	Nonlabens	0.00624034					Oribacterium	0.0222065
	Oenococcus	0.0162485					Persephonella	0.0419389
	Ordospora	0.0448293					Pgonelikevirus	0.0218625
	Paenirhodobacter	0.0209024					Phaeobacter	0.00963313
	Pediococcus	0.049498					Pleurocapsa	0.0207318
	Peptoclostridium	0.00761044					Pragia	0.0385124
	Pluralibacter	0.0431565					Propionispira	0.0295115
	Pseudogulbenkiania	0.0422811					Proteiniclasticum	0.0031679
	Ralstonia	0.0407275					Proteocatella	0.0430744
	Ramlibacter	0.0154802					Pseudobutyrivibrio	0.000732227
	Raphidiopsis	0.0183066					Rahnella	0.0386444
	Roseivivax	0.0395741					Raphidiopsis	0.0262438
	Rubrivivax	0.02468					Rivularia	0.00753769
	Runella	0.0343407					Robiginitalea	0.0441229
	Saccharothrix	0.045452					Robinsoniella	0.0018534
	Scleroderma	0.0120482					Roseburia	0.0333802
	Serendipita	0.0426239					Rubinisphaera	0.0277026
	Sharpea	0.0125403					Rubritalea	0.00180532
	Shigella	0.00724224					Runella	0.00741767
	Shimwellia	0.00751418					Salimicrobium	0.0140772
	Simonsiella	0.0158371					Salinarchaeum	0.0248013
	Simplicispira	0.0375982					Sapelovirus	0.00865476
	Solimonas	0.0126324					Scleroderma	0.00796193
	Sphaerobolus	0.038923					Sharpea	0.000314627
	Staphylococcus	0.0291589					Simiduia	0.0240462
	Sulfurovum	0.0286425					Simkania	0.0366047
	Tepidimonas	0.030429					Sneathiella	0.0222871
	Teredinibacter	0.0263087					Snodgrassella	0.0067126
	Thermincola	0.036222					Sp6likevirus	0.0130325
	Thermonema	0.0427814					Spirochaeta	0.0118091
	Thiocapsa	0.0498592					Stachybotrys	0.0388844
	Tistrella	0.0444638					Stenoxybacter	0.00616451
	Trametes	0.0267865					Tateyamaria	0.00994201
	Tropheryma	0.00940408					Teredinibacter	0.00490721
	Xenophilus	0.0335987					Thalassospira	0.0352521
	Zhouia	0.0181818					Thalassotalea	0.0409236
	Zymomonas	0.0418212					Thermosediminibacter	0.0228748
							Thioploca	0.0393733
							Tolumonas	0.0294753
							Torovirus	0.0479332
							Torulaspora	0.0274919
							Tropheryma	0.000173563
							Turicibacter	0.00672455
							Umbelopsis	0.0323067
							Ureaplasma	0.0320764
							Virgibacillus	0.0222807
							Zymomonas	0.000426962
S5.2 Table: Genus abundance significantly different in between different countries.
	JAS vs ALL			KHG vs ALL			LDK vs ALL			China vs ALL			Denmark vs ALL			France vs ALL			Germany vs ALL			HMP or USA vs ALL
	Genus	P value		Genus	P value		Genus	P value		Genus	P value		Genus	P value		Genus	P value		Genus	P value		Genus	P value
	Alistipes	0.0105905		Actinobacillus	0.00545823		Anaerotruncus	0.0345887		Actinopolyspora	0.0171987		Acinetobacter	0.0200673		Abiotrophia	0.0137118		Adlercreutzia	0.00686462		Alistipes	5.10171e-06
	Anaerotruncus	0.0250725		Alistipes	0.0056005		Bacteroides	0.00302027		Alloprevotella	0.0326924		Alphabaculovirus	0.0257617		Actinomyces	9.48465e-10		Brevibacterium	7.74025e-07		Anaerococcus	0.0094684
	Bacteroides	0.00192709		Anaerotruncus	0.0130283		Campylobacter	0.000777989		Aspergillaceae_unclassified	0.0171987		Alphacryptovirus	0.0171987		Anaerofustis	4.37818e-05		Butyricicoccus	7.81662e-06		Bacteroidales_noname	0.000349574
	Bifidobacterium	1.28626e-07		Bacteroides	0.000911454		Debaryomycetaceae_unclassified	0.000149414		Bacillus	0.0171987		Anaerotruncus	0.0286229		Atopobium	2.00968e-09		C2likevirus	1.59721e-07		Bacteroides	7.60092e-09
	Bilophila	0.0470872		Bifidobacterium	2.17039e-05		Lachnospiraceae_noname	0.0361151		Bacteroides	1.30646e-05		Barnesiella	0.011777		Blautia	3.2907e-13		Coriobacteriaceae_noname	1.6707e-05		Bifidobacterium	0.0179992
	Catenibacterium	5.44773e-11		Brevundimonas	0.0024817		Lactobacillus	8.55022e-05		Bacteroidetes_noname	0.0171987		Bifidobacterium	0.0264386		Bulleidia	0.0136735		Debaryomyces	5.68788e-07		Butyricimonas	0.0117042
	Collinsella	0.000406907		Collinsella	1.24848e-05		Parabacteroides	0.0192494		Bifidobacterium	0.0140399		Brachyspira	0.0055335		Candidatus_Saccharibacteria_noname	1.76183e-05		Eggerthella	0.0169785		Capnocytophaga	0.0105725
	Dorea	0.000152526		Escherichia	0.0397098		Prevotella	3.44232e-09		Bilophila	7.05921e-05		Butyrivibrio	0.0267101		Candidatus_Saccharibacteria_noname_unclassified	6.05286e-05		Eubacterium	0.0415028		Collinsella	0.0237834
	Erysipelotrichaceae_noname	7.17598e-05		Lachnospiraceae_noname	0.0375161		Propionibacteriaceae_unclassified	0.00279765		Burkholderia	0.00152207		Caulimoviridae_noname	0.0171987		Carnobacterium	0.0136735		Faecalibacterium	0.00128913		Coprococcus	0.018271
	Lactobacillus	0.00518993		Lactobacillus	8.72894e-05		Saccharomyces	3.04794e-06		Cetobacterium	0.0171987		Cellulophaga	0.000159817		Chlorobium	0.0136735		Pseudoflavonifractor	8.88175e-05		Dorea	0.000566711
	Mastadenovirus	0.043157		Mastadenovirus	6.55393e-05		Subdoligranulum	0.0297296		Citrobacter	0.000221383		Clostridiales_noname	0.00833897		Clostridiales_Family_XIII_Incertae_Sedis_noname	0.000868929		Pyramidobacter	1.18132e-06		Eubacterium	0.000394806
	Megasphaera	0.0339936		Megamonas	0.00287296					Collinsella	0.00391954		Collinsella	0.0342671		Clostridiales_Family_XIII_Incertae_Sedis_unclassified	2.57794e-13		Ruminococcaceae_noname	8.48011e-06		Faecalibacterium	0.0271461
	Mitsuokella	0.000330976		Megasphaera	2.56774e-05					Comamonas	0.000169503		Coprobacter	0.00772217		Clostridium	0.0406615		Variovorax	5.68788e-07		Finegoldia	0.0152286
	Odoribacter	0.0192164		Mitsuokella	3.78466e-06					Coprobacillus	0.0427328		Coprococcus	0.0442964		Coprococcus	0.00418698					Kingella	0.0105725
	Parabacteroides	0.0103482		Neisseria	0.00101466					Dialister	0.0376561		Deinococcus	2.446e-06		Dermatophilaceae_unclassified	0.0194309					Lactobacillus	0.0475943
	Subdoligranulum	0.0216909		Odoribacter	0.00799298					Dorea	0.00221674		Granulicella	5.86415e-05		Dorea	0.0133019					Leptotrichiaceae_unclassified	0.0201943
	Treponema	0.000161487		Olsenella	0.00200938					Enterobacter	0.00423257		Gyrovirus	0.0185221		Eggerthella	0.0129763					Odoribacter	1.40538e-06
										Faecalibacterium	2.10687e-08		Lachnospiraceae_noname	0.0204678		Enterococcus	4.11862e-05					Oscillibacter	0.00841466
										Fusobacterium	0.0003087		Lautropia	0.0345787		Enterorhabdus	0.0136735					Parabacteroides	8.0719e-06
										Klebsiella	0.00369885		Pediococcus	0.0182262		Eubacterium	0.0096563					Paraprevotella	0.0169101
										Lactobacillus	0.0334367		Pedobacter	0.0304314		Gemella	2.83771e-07					Peptoniphilus	0.0275949
										Myoviridae_noname	0.0171987		Phascolarctobacterium	0.0125144		Granulicatella	3.37546e-05					Porphyromonas	0.00200895
										Pantoea	0.000529749		Potyvirus	3.06366e-10		Hafnia	0.00120855					Roseburia	0.0115067
										Parvimonas	0.0477778		Proteus	0.0171987		Lactococcus	5.69702e-05					Ruminococcus	0.0231843
										Peptostreptococcus	0.0323005		Providencia	0.0171987		Leuconostoc	0.00211035					Serratia	0.0105725
										Prevotella	0.0209652		Pseudoflavonifractor	0.0423014		Mastrevirus	0.0176172					Sutterella	0.00684367
										Roseburia	2.77479e-06		Raoultella	0.0492006		Methanobrevibacter	0.000279217					Varibaculum	0.0105725
										Saccharomonospora	0.0171987		Subdoligranulum	1.13073e-06		Methanocaldococcaceae_unclassified	0.0136735
										Saccharopolyspora	0.0171987		Viruses_noname	0.000621688		Parascardovia	4.81538e-05
										Shigella	0.0219837		Weissella	0.0263535		Propionibacterium	0.00647625
										Sinobacteraceae_unclassified	0.00285089					Pseudomonas	0.0180365
										Staphylococcus	1.25897e-06					Ruminococcus	1.55573e-09
										Subdoligranulum	0.00406033					Scardovia	0.000203923
																Siphoviridae_noname	0.00990038
																Slackia	0.00463688
																Solobacterium	3.03005e-05
																Stomatobaculum	0.0136735
																Streptococcus	0.000196449
