# Supplementary material for: Metagenomics analysis reveals features unique to Indian distal gut microbiota
Source: PLoS One. 2020 Apr 8;15(4):e0231197. doi: 10.1371/journal.pone.0231197 (PMC7141701; doi:10.1371/journal.pone.0231197)
Supplement: S6 Table — List of sample identifiers selected from the other country’s shotgun data. (XLSX) [file pone.0231197.s011.xlsx]

## Sheet: S6 Table
S6 Table: List of sample identifiers selected from the other countries shotgun data
	SAMPLE ID	PROJECT ID	SAMPLE ACCESSION	SOURCE	GENDER	AGE	BMI (kg/m2)	SEQUENCING PLATFORM	READ LENGTH(bp)
	S1_China	PRJEB6337	SAMEA2581904,SAMEA2581905	ENA	Male	45	19.5797	Illumina HiSeq 2000	2*100
	S2_China	PRJEB6337	SAMEA2581918	ENA	Male	38	20.0474	Illumina HiSeq 2000	2*100
	S3_China	PRJEB6337	SAMEA2581892	ENA	Male	40	22.546	Illumina HiSeq 2000	2*100
	S4_China	PRJEB6337	SAMEA2581884, SAMEA2581885	ENA	Female	41	24.4352	Illumina HiSeq 2000	2*100
	S5_China	PRJEB6337	SAMEA2581886, SAMEA2581887	ENA	Male	46	23.0518	Illumina HiSeq 2000	2*100
	S6_China	PRJEB6337	SAMEA2581876	ENA	Female	40	20.1951	Illumina HiSeq 2000	2*100
	S7_China	PRJEB6337	SAMEA2581877	ENA	Female	38	19.9481	Illumina HiSeq 2000	2*100
	S8_China	PRJEB6337	SAMEA2581878	ENA	Male	40	22.546	Illumina HiSeq 2000	2*100
	S9_China	PRJEB6337	SAMEA2581893	ENA	Male	45	22.7903	Illumina HiSeq 2000	2*100
	S10_China	PRJEB6337	SAMEA2581894	ENA	Male	37	22.6627	Illumina HiSeq 2000	2*100
	S11_China	PRJEB6337	SAMEA2581895	ENA	Female	41	24.4352	Illumina HiSeq 2000	2*100
	S12_China	PRJEB6337	SAMEA2581896	ENA	Female	35	19.2234	Illumina HiSeq 2000	2*100
	S13_China	PRJEB6337	SAMEA2581897	ENA	Male	36	20.7008	Illumina HiSeq 2000	2*100
	S14_China	PRJEB6337	SAMEA2581898, SAMEA2581899	ENA	Female	49	22.8928	Illumina HiSeq 2000	2*100
	S15_China	PRJEB6337	SAMEA2581900	ENA	Female	40	20.3244	Illumina HiSeq 2000	2*100
	S16_China	PRJEB6337	SAMEA2581901	ENA	Male	45	19.9432	Illumina HiSeq 2000	2*100
	S17_China	PRJEB6337	SAMEA2581902	ENA	Male	33	21.2852	Illumina HiSeq 2000	2*100
	S18_China	PRJEB6337	SAMEA2581903	ENA	Female	33	20.3125	Illumina HiSeq 2000	2*100
	S1_Denmark	PRJEB2054	SAMEA728854	ENA	Male	69	33.19	Illumina Genome Analyzer II	2*75
	S2_Denmark	PRJEB2054	SAMEA728690	ENA	Male	64	29.04	Illumina Genome Analyzer II	2*75
	S3_Denmark	PRJEB2054	SAMEA728728	ENA	Female	59	31.95	Illumina Genome Analyzer II	2*75
	S4_Denmark	PRJEB2054	SAMEA728910	ENA	Male	54	39.97	Illumina Genome Analyzer II	2*75
	S5_Denmark	PRJEB2054	SAMEA728946	ENA	Male	49	22.66	Illumina Genome Analyzer II	2*75
	S6_Denmark	PRJEB2054	SAMEA728913	ENA	Female	44	20.01	Illumina Genome Analyzer II	2*44
	S7_Denmark	PRJEB2054	SAMEA728774	ENA	Female	63	33.23	Illumina Genome Analyzer II	2*75
	S8_Denmark	PRJEB2054	SAMEA728839	ENA	Female	49	25.42	Illumina Genome Analyzer II	2*75
	S9_Denmark	PRJEB2054	SAMEA728878	ENA	Male	64	24.42	Illumina Genome Analyzer II	2*44
	S10_Denmark	PRJEB2054	SAMEA728714	ENA	Male	69	31.74	Illumina Genome Analyzer II	2*44
	S11_Denmark	PRJEB2054	SAMEA728862	ENA	Female	59	22.72	Illumina Genome Analyzer II	2*75
	S12_Denmark	PRJEB2054	SAMEA728950	ENA	Female	49	34.2	Illumina Genome Analyzer II	2*75
	S13_Denmark	PRJEB2054	SAMEA728712	ENA	Female	49	37.32	Illumina Genome Analyzer II	2*75
	S14_Denmark	PRJEB2054	SAMEA728777	ENA	Female	59	23.07	Illumina Genome Analyzer II	2*44
	S15_Denmark	PRJEB2054	SAMEA728923	ENA	Female	44	22.7	Illumina Genome Analyzer II	2*75
	S16_Denmark	PRJEB2054	SAMEA728589	ENA	Male	59	35.21	Illumina Genome Analyzer II	2*75
	S17_Denmark	PRJEB2054	SAMEA728685	ENA	Male	69	22.34	Illumina Genome Analyzer II	2*75
	S18_Denmark	PRJEB2054	SAMEA728905	ENA	Male	69	35.28	Illumina Genome Analyzer II	2*75
	S1_France	PRJEB6070	SAMEA2466965	ENA	Male	35	23	Illumina HiSeq 2000/2500	2*100
	S2_France	PRJEB6070	SAMEA2466911	ENA	Male	29	24.49	Illumina HiSeq 2000/2500	2*100
	S3_France	PRJEB6070	SAMEA2466940	ENA	Female	44	26	Illumina HiSeq 2000/2500	2*100
	S4_France	PRJEB6070	SAMEA2466887	ENA	Female	52	20	Illumina HiSeq 2000/2500	2*100
	S5_France	PRJEB6070	SAMEA2466933	ENA	Male	50	25	Illumina HiSeq 2000/2500	2*100
	S6_France	PRJEB6070	SAMEA2466896	ENA	Male	53	32	Illumina HiSeq 2000/2500	2*100
	S7_France	PRJEB6070	SAMEA2467014	ENA	Female	62	21	Illumina HiSeq 2000/2500	2*100
	S8_France	PRJEB6070	SAMEA2467011	ENA	Male	70	22	Illumina HiSeq 2000/2500	2*100
	S9_France	PRJEB6070	SAMEA2466888	ENA	Female	37	18	Illumina HiSeq 2000/2500	2*100
	S10_France	PRJEB6070	SAMEA2466890	ENA	Male	54	26	Illumina HiSeq 2000/2500	2*100
	S11_France	PRJEB6070	SAMEA2466900	ENA	Male	72	24	Illumina HiSeq 2000/2500	2*100
	S12_France	PRJEB6070	SAMEA2466897	ENA	Male	68	26	Illumina HiSeq 2000/2500	2*100
	S13_France	PRJEB6070	SAMEA2466901	ENA	Female	55	20	Illumina HiSeq 2000/2500	2*100
	S14_France	PRJEB6070	SAMEA2466892	ENA	Male	57	24	Illumina HiSeq 2000/2500	2*100
	S15_France	PRJEB6070	SAMEA2466898	ENA	Female	59	25	Illumina HiSeq 2000/2500	2*100
	S16_France	PRJEB6070	SAMEA2467012	ENA	Female	80	21	Illumina HiSeq 2000/2500	2*100
	S17_France	PRJEB6070	SAMEA2466894	ENA	Female	53	30	Illumina HiSeq 2000/2500	2*100
	S1_Germany	PRJEB6070	SAMEA2467082	ENA	Male	34	23.3	Illumina HiSeq 2000/2500	2*100
	S2_Germany	PRJEB6070	SAMEA2467083	ENA	Male	30	31.2	Illumina HiSeq 2000/2500	2*100
	S3_Germany	PRJEB6070	SAMEA2467085	ENA	Male	34	21.1	Illumina HiSeq 2000/2500	2*100
	S4_Germany	PRJEB6070	SAMEA2467084	ENA	Male	37	25	Illumina HiSeq 2000/2500	2*100
	S5_Germany	PRJEB6070	SAMEA2467081	ENA	Male	49	26.3	Illumina HiSeq 2000/2500	2*100
	S1_USA	PRJEB22283*	SRS015133	HMP	NA	NA	NA	Illumina GAIIx	2*101
	S2_USA	PRJEB22283*	SRS018817	HMP	NA	NA	NA	Illumina GAIIx	2*101
	S3_USA	PRJEB22283*	SRS043667	HMP	NA	NA	NA	Illumina GAIIx	2*101
	S4_USA	PRJEB22283*	SRS043701	HMP	NA	NA	NA	Illumina GAIIx	2*101
	S5_USA	PRJEB22283*	SRS045645	HMP	NA	NA	NA	Illumina GAIIx	2*101
	S6_USA	PRJEB22283*	SRS054352	HMP	NA	NA	NA	Illumina GAIIx	2*101
	S7_USA	PRJEB22283*	SRS057478	HMP	NA	NA	NA	Illumina GAIIx	2*101
	S8_USA	PRJEB22283*	SRS063489	HMP	NA	NA	NA	Illumina GAIIx	2*101
	S9_USA	PRJEB22283*	SRS077086	HMP	NA	NA	NA	Illumina GAIIx	2*101
	S10_USA	PRJEB22283*	SRS077502	HMP	NA	NA	NA	Illumina GAIIx	2*101
	S11_USA	PRJEB22283*	SRS077849	HMP	NA	NA	NA	Illumina GAIIx	2*101
	S12_USA	PRJEB22283*	SRS078665	HMP	NA	NA	NA	Illumina GAIIx	2*101
	S13_USA	PRJEB22283*	SRS098717	HMP	NA	NA	NA	Illumina GAIIx	2*101
	S14_USA	PRJEB22283*	SRS143181	HMP	NA	NA	NA	Illumina GAIIx	2*101
	S15_USA	PRJEB22283*	SRS146813	HMP	NA	NA	NA	Illumina GAIIx	2*101
	S16_USA	PRJEB22283*	SRS148424	HMP	NA	NA	NA	Illumina GAIIx	2*101
	* Several bioprojects mentioned from HMP study. This comprises of human metagenome datasets.
	NA: Not available
