# Supplementary material for: Metagenomics analysis reveals features unique to Indian distal gut microbiota
Source: PLoS One. 2020 Apr 8;15(4):e0231197. doi: 10.1371/journal.pone.0231197 (PMC7141701; doi:10.1371/journal.pone.0231197)
Supplement: S7 Table — Genera, families and phyla identified in samples of different countries by MetaPhlan analysis. (XLSX) [file pone.0231197.s012.xlsx]

## Sheet: S7 Table
S7 Table: Genera, families and phyla identified in samples of different countries by MetaPhlan analysis
S7.1 Table: Genera identified in samples of different countries by MetaPhlan analysis
ID	Methanobrevibacter	Methanosphaera	Methanocaldococcaceae_unclassified	Granulicella	Actinomyces	Varibaculum	Tropheryma	Actinopolyspora	Brevibacterium	Corynebacterium	Dermatophilaceae_unclassified	Rothia	Propionibacteriaceae_unclassified	Propionibacterium	Saccharomonospora	Saccharopolyspora	Alloscardovia	Bifidobacterium	Gardnerella	Parascardovia	Scardovia	Adlercreutzia	Atopobium	Collinsella	Coriobacteriaceae_noname	Eggerthella	Enterorhabdus	Gordonibacter	Olsenella	Slackia	Bacteroidetes_noname	Bacteroides	Bacteroidales_noname	Barnesiella	Butyricimonas	Coprobacter	Odoribacter	Parabacteroides	Porphyromonas	Alloprevotella	Paraprevotella	Prevotella	Alistipes	Capnocytophaga	Cellulophaga	Pedobacter	Candidatus_Saccharibacteria_noname	Candidatus_Saccharibacteria_noname_unclassified	Chlorobium
S1_China	0	0	0	0	0	0	0	0	0	0	0	0	0	0	0	0	0	0	0	0	0	0	0	0.06542	0	0.01957	0	0	0	0	0	74.2558	0	0.00104	0.00852	0	0.98523	3.09795	0	0	0.00895	0.2428	1.05705	0	0.01672	0	0	0	0
S2_China	0	0	0	0	0	0	0	0	0	0	0	0.00393	0	0	0	0	0	0.6366	0	0	0	0.00347	0	0.14446	0	0.00084	0	0	0	0	0	51.3776	0.0074	0.35771	0	0.03638	0.28292	0.71439	0	0	0	0.11149	3.46529	0	0	0	0	0	0
S3_China	0	0	0	0	0	0	0	0	0	0	0	0	0	0	0	0	0	0.05691	0	0	0	0.06035	0	0.15184	0	0	0	0.00922	0	0	0	40.8044	0.32883	2.74655	0.00399	0	0.48743	2.99361	0	0	1.4736	0.05851	10.5763	0	0	0	0	0	0
S4_China	0	0	0	0	0	0	0	0	0	0	0	0.00067	0	0	0	0	0	0.00367	0	0	0	0.08969	0	0	0.00494	0.03242	0	0.0166	0	0	0	28.1806	0	0	0	0	1.10277	1.69076	0	0	0	0.03223	9.86117	0	0	0	0	0	0
S5_China	0	0	0	0	0	0	0	0	0	0	0	0	0	0	0	0	0	5.61134	0	0	0	0	0	0	0	0.35781	0	0.00494	0	0	0	12.967	0.36656	0	0	0.11521	1.03575	5.06691	0	0	7.51808	12.8339	16.2872	0	0	0	0	0	0
S6_China	0	0	0	0	0	0	0	0	0	0	0	0	0	0	0	0	0	0	0	0	0	0	0	0	0	0.06914	0	0	0	0	0	57.3456	0	0.00882	0	0	0.40539	3.57204	0	0	1.69945	0.05836	5.11438	0	0	0	0	0	0
S7_China	0	0	0	0	0	0	0	0	0	0	0	0	0	0	0	0	0	0.11284	0	0	0	0.08797	0	0	0	0.01078	0	0.01556	0	0	0	26.544	0	0.01463	0.01122	0	0.47169	9.82109	0	0	0	0.04832	4.69851	0	0	0	0	0	0
S8_China	0	0	0	0	0	0	0	0	0	0	0	0	0	0	0	0	0	0.05691	0	0	0	0.06035	0	0.15184	0	0	0	0.00922	0	0	0	40.8044	0.32883	2.74655	0.00399	0	0.48743	2.99361	0	0	1.4736	0.05851	10.5763	0	0	0	0	0	0
S9_China	0	0	0	0	0	0	0	0	0	0	0	0	0	0	0	0	0	0.1404	0	0	0	0	0	0.21028	0	0	0	0	0	0	0	6.47601	0	0	0	0	0	6.3677	0	0	0	0.1489	0.02061	0	0.00837	0	0	0	0
S10_China	0	0	0	0	0	0	0	0	0	0	0	0	0	0	0	0	0	0.00588	0	0	0	0	0	0.05556	0	0.02143	0	0	0	0	0	48.1013	0	0	0	0.00208	0.00644	2.71184	0	0	0.00112	0.00748	0.17974	0	0.00481	0	0	0	0
S11_China	0	0	0	0	0	0	0	0	0	0	0	0.00024	0	0	0	0	0	0.00378	0	0	0	0.05231	0	0	0.00142	0.0228	0	0.00747	0	0	0	22.9292	0	0	0	0	0.90582	1.49575	0	0	0	0.01085	6.22384	0	0	0	0	0	0
S12_China	0	0	0	0	0	0	0	0	0	0	0	0	0	0	0	0	0	0.008	0	0	0	0	0	0.2308	0	0	0	0.0013	0	0	0	13.202	0	0.61784	0	0.00145	0.43166	1.07383	0	0	0.67201	44.9078	8.69934	0	0	0	0	0	0
S13_China	0	0	0	0	0	0	0	0	0	0	0	0	0	0	0	0	0	0.03937	0	0	0	0	0	0.1215	0	0.02329	0	0.00249	0	0	0	68.3955	0	0	0.00423	0.00942	0.3537	2.67319	0	0	0	0.00038	1.13439	0	0	0	0	0	0
S14_China	0	0	0	0	0	0	0	0	0	0	0	0	0	0	0	0	0	0.25112	0	0	0	0	0	0	0	0	0	0	0	0	0	70.4258	0	0	0	0	0	0.00396	0	0	0	0.14977	0.00212	0	0	0	0	0	0
S15_China	0	0	0	0	0	0	0	0	0	0	0	0	0	0	0	0	0	0.95467	0	0	0	0.03803	0	0	0.00098	0.00259	0	0.01076	0	0	0.00089	27.9929	0	0.22217	0	0	0.10868	0.76266	0	0.02934	0	0.12569	1.2372	0	0	0	0	0	0
S16_China	0	0.01747	0	0	0	0	0	0	0	0	0	0	0	0	0	0	0	0	0	0	0	0.08585	0	0.01656	0	0	0	0.00523	0	0	0	49.1221	1.0362	1.06481	0.00312	0	1.80526	1.21643	0	0	2.25693	0.07479	4.80668	0	0	0	0	0	0
S17_China	0	0	0	0	0	0	0	0	0	0	0	0	0	0	0	0	0	0	0	0	0	0	0	0.09056	0	0.04781	0	0.00523	0	0	0	40.787	0.00086	0.00086	0	0.09289	1.06796	1.19402	0	0	0.00013	0.0958	10.9945	0	0	0	0	0	0
S18_China	0.00661	0	0	0	0	0	0	0.01123	0	0	0	0.00736	0	0	0.02749	0.77188	0	0.16576	0	0	0	0.06612	0	0.2474	0	0.00872	0	0	0	0	0	24.7446	0.07618	2.79958	0.00077	0	0.77768	1.9624	0	0	0	4.19781	19.4221	0	0	0	0	0	0
S1_Denmark	0	0	0	0	0.04221	0	0	0	0	0	0	0.03597	0	0	0	0	0	0.57543	0	0	0	0.03317	0.00076	0.30055	0	0.10414	0	0	0	0	0	23.7293	0	0	0	0.05848	1.35315	2.66857	0	0	0	0.00793	3.70771	0	0	0	0	0	0
S2_Denmark	0.25585	0	0	0	0	0	0	0	0	0	0	0	0	0	0	0	0	0.32017	0	0	0	0	0	0.08378	0	0	0	0	0.00047	0	0	2.29522	0.29716	0.17797	0	0.00533	0.76431	1.58996	0	0	1.55084	10.3031	1.93159	0	0	0	0	0.0063	0
S3_Denmark	0.11034	0.01612	0	0	0	0	0	0	0	0	0	0	0	0	0	0	0	0.60149	0	0	0	0.01981	0	0.17876	0	0	0	0	0	0	0	20.2817	1.10534	1.36813	0	0.00552	0.71897	2.17235	0	0	0	0	6.68563	0	0	0	0	0	0
S4_Denmark	0	0	0	0	0	0	0	0	0	0	0	0	0	0	0	0	0	0.10932	0	0	0	0	0	0.05333	0	0	0	0	0	0	0	7.69796	0.01956	0.48681	0	0	0.21659	0.82919	0	0	1.49772	66.7978	2.09394	0	0	0	0	0	0
S5_Denmark	0.08599	0	0	0	0	0	0	0	0	0	0	0	0	0	0	0	0	2.68301	0	0	0	0.03869	0	0.14417	0	0	0	0.02906	0	0	0	30.0464	0.75499	1.8642	0	0	1.26805	3.65685	0	0	3.95757	0	3.42299	0	0	0	0	0	0
S6_Denmark	0	0	0	0.00392	0	0	0	0	0	0	0	0	0	0	0	0	0	0.025	0	0	0	0.01438	0	0.22519	0	0	0	0.02282	0	0	0	24.8108	0	3.11649	0	0	0	3.32313	0	0	0	0	11.5951	0	0.0386	0	0	0	0
S7_Denmark	0	0	0	0	0	0	0	0	0	0	0	0	0	0	0	0	0	1.97101	0	0	0	0.06735	0	0.38598	0	0.01531	0	0.0044	0	0	0	44.7185	0	0	0	1.06684	1.14925	12.5635	0	0	4.26552	0	5.96623	0	0	0	0	0	0
S8_Denmark	0.11882	0	0	0	0	0	0	0	0	0	0	0	0	0	0	0	0	1.45656	0	0	0	0	0	0.01218	0	0.1031	0	0.12796	0	0	0	19.2661	0.19854	2.654	0	0.0916	2.23309	7.58735	0	0	0	0	12.2278	0	0	0	0	0	0
S9_Denmark	0.55234	0	0	0.02821	0	0	0	0	0	0	0	0	0	0	0	0	0	0	0	0	0	0.01817	0	0.4452	0	0	0	0	0	0	0	3.17465	0.12336	0	0.00106	0	0.62938	2.57517	0	0.00361	0	0	2.68977	0	0.01158	0	0	0	0
S10_Denmark	0	0	0	0	0	0	0	0	0	0	0	0	0	0	0	0	0	2.11392	0	0	0	0	0	0.50538	0	0	0	0	0	0	0	3.17575	0.04098	3.56411	0	0.00321	0.83796	1.48409	0	0	1.50555	24.0071	5.04189	0	0	0.0163	0	0	0
S11_Denmark	0.12248	0	0	0	0	0	0	0	0	0	0	0	0	0	0	0	0	0	0	0	0	0.00085	0	0.07813	0	0.00491	0	0	0	0	0	45.8702	0	4.75788	0	0	0.00283	6.21262	0	0	0	0	10.4101	0	0	0	0	0	0
S12_Denmark	0.48297	0	0	0.00911	0	0	0	0	0	0	0	0	0	0	0	0	0	2.52515	0	0	0	0	0	0.68864	0	0	0	0	0.00274	0	0	23.8509	0.55654	0.74702	0.00443	0.03999	0.3588	6.0896	0	0	0	0	5.01584	0	0.00748	0	0	0	0
S13_Denmark	0	0	0	0	0	0	0	0	0	0	0	0	0	0	0	0	0	0.02004	0	0	0	0.05117	0	0.40378	0	0	0	0.00884	0	0	0	17.5947	0	0	0	0.24216	0	0	0	0	0	46.6626	1.69631	0	0	0	0	0	0
S14_Denmark	0	0	0	0	0	0	0	0	0	0	0	0	0	0	0	0	0	1.98669	0	0	0	0.0199	0	0.4135	0	0.00127	0	0.02828	0.00901	0	0	22.12	0	0.22633	0	0.22711	0.42446	3.40556	0	0	2.01762	0	11.8897	0	0.01036	0	0	0	0
S15_Denmark	0.05683	0	0	0.00628	0	0	0	0	0	0	0	0	0	0	0	0	0	0.96315	0	0	0	0.02	0	0	0.03921	0.05115	0	0	0	0	0	29.1528	0.51751	13.491	0.00078	0	1.13843	4.24658	0	0	0	0	17.6434	0	0.01546	0.02003	0	0	0
S16_Denmark	0.09869	0	0	0	0	0	0	0	0	0	0	0.01311	0	0	0	0	0	0.8734	0	0	0	0	0	0.23113	0	0	0	0	0.00184	0	0	0.55597	0.30686	0.06549	0	0	0.16429	0.89429	0	0.00479	0.17511	11.3639	0.2809	0	0	0	0	0	0
S17_Denmark	0.27346	0.0289	0	0.00584	0	0	0	0	0	0	0	0	0	0	0	0	0	0.71756	0	0	0	0	0	0.42563	0	0	0	0	0.00394	0	0	2.25675	0.02521	0.01446	0	0	0.49428	1.0054	0	0	3.15898	14.1067	0.2019	0	0	0	0	0	0
S18_Denmark	0.01445	0	0	0	0	0	0.00389	0	0	0	0	0	0	0	0	0	0	0.1889	0	0	0	0	0	0.17531	0	0	0	0	0	0	0	4.64205	0.16224	0.09092	0	0.00963	0.35493	2.30808	0	0	1.06463	61.0268	3.75949	0	0	0	0	0	0
S1_France	0	0	0	0	0.03266	0	0	0	0	0	0.01754	0.0022	0	0.13762	0	0	0	5.60228	0	0	0	0	0.00847	1.09868	0	0.00118	0.00303	0.06045	0.00168	0.00182	0	3.40919	0.28672	0.29293	0	0.00031	0.15452	0.91595	0	0	0	6.41203	0.51891	0	0	0	0	0	0
S2_France	4.97339	0	0	0	0.00065	0	0.00132	0	0	0.02526	0	0.05903	0	0	0	0	0.00745	3.62387	0	0	0.00242	0.00687	0.01117	0.14216	0.26664	0	0	0	0.00835	0.07109	0	15.3339	0.06405	1.59253	0	0	0.57549	1.54036	0	0	0	0	3.95362	0	0	0	0.0042	0	0
S3_France	7.03911	0.44765	0	0.00133	0.04424	0	0	0	0	0.00094	0	0.00581	0	0	0	0	0	10.7564	0	0.00905	0.00039	0.01502	0.00942	3.87426	0	0.00453	0	0	0.0363	0	0	3.09041	0.0817	2.29829	0.00013	0	0.44076	1.17185	0	0	0	0.87764	1.00349	0	0	0	0.0027	0.0023	0
S4_France	3.30986	0	0.00246	0.00314	0	0	0	0	0	0	0	0.00229	0	0	0	0	0	0.21811	0	0	0	0	0	0.00214	0.04468	0	0	0	0	0	0	14.7965	0.07059	0.52831	0.00046	0.05834	0.5602	0.60414	0	0	0.81312	0	3.38711	0	0	0	0	0.00153	0
S5_France	0.06635	0	0	0	0.03584	0	0	0	0.00037	0.00395	0.0697	0.00935	0	0.94675	0	0	0	4.00184	0	0	0.02371	0.02965	0.0233	3.21116	0	0.48219	0	0.03108	0.00372	0.00148	0	3.11107	0.02844	0.04611	0	0.00159	0.0094	0.39564	0	0	0	0.00105	0.36012	0	0	0	0.00426	0	0
S6_France	0.07308	0	0	0	0	0	0	0	0	0	0	0	0	0	0	0	0	0	0	0	0	0	0	0.03471	0	0	0	0	0	0	0	10.7062	0.01784	0.29316	0	0.09097	0.15365	1.24125	0	0	0	59.4202	2.7287	0	0	0	0	0.00262	0
S7_France	0.30401	0	0	0	0.00268	0	0	0	0	0	0	0	0.00848	0.00137	0	0	0	1.85999	0	0.00695	0.02517	0.00795	0.01709	3.27198	0	0.01435	0	0.04448	0.00075	0	0	27.3333	0.44519	0.35909	0.01748	0	0.21264	3.67323	0	0	1.88905	0	2.49177	0	0.00417	0	0	0	0
S8_France	0.00698	0	0	0	0.0013	0	0	0	0	0.00051	0	0	0	0	0	0	0	0.02296	0	0	0	0	0.00304	0	0	0.11883	0	0.01858	0	0	0	23.0222	0.07924	0	0	0	0.35568	4.59226	0	0	0	0.01278	1.60062	0	0	0	0.01084	0.00182	0
S9_France	0	0	0	0	0.05791	0	0	0	0	0.00547	0	0.06108	0	0	0	0	0	14.6456	0	0	0	0	0	4.55287	0	0.02181	0	0	0.01289	0	0	8.61036	0.14502	3.71188	0	0.00661	1.39259	1.47765	0	0	0.60888	5.24889	2.93595	0	0	0	0	0	0
S10_France	0	0	0	0.00188	0.00843	0	0	0	0	0	0	0	0	0.00087	0	0	0	0.81097	0	0	0	0.26505	0.01088	0.73891	0	0.07961	0	0.1779	0.00027	0	0	18.9748	0.12499	3.91647	0	0.13125	0.60488	4.92225	0	0	0	0	10.1485	0	0	0	0	0.00099	0
S11_France	0.0068	0	0	0	0.02695	0	0	0	0	0	0	0	0	0	0	0	0	52.2332	0	0.00283	0	0	0	0.22867	0.11907	0.04508	0	0	0.00099	0.00095	0	0.17186	0.02738	0.05678	0	0	0.00101	0.08241	0	0	0	0	0.07354	0	0	0	0.00069	0.00115	0
S12_France	0.77887	0	0	0	0.04319	0	0	0	0	0	0	0.11103	0	0	0	0	0	0.41641	0	0	0	0.65278	0	0	0	0.9469	0	0.14233	0	0	0	10.7133	0	1.43158	0	0	0.40624	2.17393	0	0	0.99783	0	3.88967	0	0	0	0	0.00083	0
S13_France	0.4205	0	0	0	0	0	0	0	0	0	0	0	0	0	0	0	0	0.64458	0	0	0	0.02444	0	0.25733	0	0	0	0	0	0	0	15.8528	0.58153	0.3231	0	0	0.62365	6.33777	0	0	0.59752	0.81315	2.90812	0	0	0	0	0	0
S14_France	0.60587	0.01374	0	0	0	0	0	0	0	0	0	0	0	0	0	0	0	0.44927	0	0	0	0.00041	0	0.03519	0	0	0	0	0	0	0	25.9791	0.11655	2.97608	0	0	1.25151	2.12083	0	0	1.7111	0.00666	2.36069	0	0.00559	0	0	0	0
S15_France	14.5898	0	0	0	0	0	0	0	0	0	0	0.00911	0	0	0	0	0	5.42349	0	0	0	0.0013	0	0.7144	0	0	0	0	0	0	0	15.631	0.25822	0	0.00071	0.03194	1.01864	0.73782	0	0	0	0	2.27385	0	0	0.02057	0	0	0.00604
S16_France	0	0	0	0	0.01561	0	0	0	0	0	0	0.00147	0	0	0	0	0	8.88089	0	0	0	0.12175	0	0.00522	0.17419	0.02426	0	0.11278	0.00109	0.41289	0	9.49843	0.56945	1.776	0	0.07602	0.45502	1.11705	0	0	0	0	2.85475	0	0	0	0	0	0
S17_France	0	0	0	0	0	0	0	0	0	0	0	0	0	0	0	0	0	0.22499	0	0	0	0	0	0.20285	0	0	0	0	0	0	0	23.4216	0.17368	0.5232	0	0.01486	0.24457	1.60803	0	0	0	18.6938	1.26587	0	0	0	0.00088	0.00372	0
S1_Germany	0	0	0	0	0.00238	0	0	0	0	0	0	0	0	0	0	0	0	7.07831	0	0	0	0.00786	0	4.08241	0	0.42707	0	0	0	0	0	31.4933	0.10821	0.00414	0	0	0.21992	1.0756	0	0	0	8.4785	0.03133	0	0	0	0	0	0
S2_Germany	0.00697	0	0	0	0.00336	0	0.00572	0	0.00365	0	0	0.00661	0	0	0	0	0	7.5634	0	0	0	0.29384	0	0.26074	0.71474	0.01421	0	0.02077	0.00388	0	0	3.67271	3.497	0.30472	0	0	0.45403	1.67509	0	0	0.65032	0	12.7113	0	0	0	0	0	0
S3_Germany	0	0	0	0	0.00068	0	0	0	0	0	0.00634	0.00152	0	0	0	0	0	3.17478	0	0	0	0.09623	0	0	0.24013	0.02957	0	0.011	0	0	0	17.5302	0.00139	1.57342	0	0	0.81116	2.13211	0	0	0.00017	0	4.19824	0	0	0	0	0	0
S4_Germany	0	0	0	0	0.00195	0	0	0	0	0	0	0.00158	0.00471	0.00468	0	0	0	20.4383	0	0	0	0.37853	0.00016	1.28306	0	0.26557	0	0.02653	0	0	0	14.2603	1.33948	0.89781	0	0.03453	0	0.804	0	0	0	0	4.99792	0	0.00132	0	0	0	0
S5_Germany	0	0	0	0	0.00047	0	0	0	0	0	0.00394	0.02303	0	0.03656	0	0	0	0	0	0	0	0.63874	0.00025	0.67736	0	0.05433	0	0.03922	0.00021	0	0	21.129	0	1.1363	0	0.31658	0.95181	2.68555	0	0	0	0	7.01248	0	0	0	0	0	0
S1_USA	0	0	0	0	0	0	0	0	0	0	0	0	0	0	0	0	0	1.5707	0	0	0	0.03494	0	0	0	0.00029	0	0.00561	0	0	0	10.5127	0	0	0	0	1.16585	1.73614	0	0	2.32876	0	6.78961	0	0	0	0	0	0
S2_USA	0	0	0	0	0	0	0	0	0	0	0	0	0	0	0	0	0	0.03597	0	0	0	9e-05	0	0.02975	0	0.00062	0	0.001	0	0	0	76.6664	0.32934	0	0	0	2.02627	0.00391	0	0	0	0	9.27164	0	0	0	0	0	0
S3_USA	0	0	0	0	0.0029	0	0	0	0	0	0	0.00725	0.00623	0	0	0	0	0.32676	0	0	0	0	0	0.05646	0	0	0	0	0	0	0	21.2825	0.07613	0.00294	0	0	0	1.32152	0	0	0.00201	52.9883	0.40655	0	0	0	0	0	0
S4_USA	0	0	0	0.00164	0	0	0	0	0	0	0	0	0.00623	0.00014	0	0	0	0.02907	0	0	0	0.00081	0	0.10034	0	0	0	0.00547	0	0	0	52.1193	0.669	0	0	0	3.86602	5.12165	0.00102	0	0.00163	0.00259	16.3494	0	0	0	0	0	0
S5_USA	0	0	0	0	0	0	0	0	0	0	0	0	0	0	0	0	0	0.20576	0	0	0	0.00531	0	0.07731	0	0	0	0.00697	0	0	0	62.2044	1.91521	0	0.00014	0	0.49713	5.74949	0.00014	0	7.05071	0	13.8133	0	0	0	0	0	0
S6_USA	0	0	0	0	0.00285	0	0	0	0	0	0	0.00639	0	0	0	0	0	0.05831	0	0	0	0.00337	0	0.04896	0.04706	0	0	0	0	0	0	38.1062	4.43006	4.21579	0.00104	0.00969	1.57221	16.6023	0	0	10.7813	0.01895	11.8427	0	0.0043	0	0	0	0
S7_USA	0	0	0	0	0	0	0	0	0	0	0	0	0	0.00017	0	0	0	0.00254	0	0	0	0	0	0	0	0.04478	0	0.00725	0	0	0	77.2623	0	0	0	0	0	3.0353	0	0	0	0.02346	0	0	0	0.00631	0	0	0
S8_USA	0	0	0	0.00175	0.00259	0	0	0	0	0	0	0.00381	0	0	0	0	0	0.05104	0	0	0	0	0	0.05389	0	0	0	0.00036	0	0	0	81.922	0.00022	0.00071	0	0	0	5.13194	0	0	0.00082	0.00724	9.94372	0	0	0.00536	0	0	0
S9_USA	0	0	0	0	0.00603	0	0	0	0	0.00478	0	0.00164	0.00973	0	0	0	0	0	0	0	0	0.00236	0	0.02981	0	0.00669	0	0.00141	0	0	0	55.5654	0.36605	0	0	0	2.08353	5.72583	0	0	0	0	27.803	0	0	0	0	0	0
S10_USA	0	0	0	0	0	0	0	0	0	0.00411	0	0.00738	0	0	0	0	0	0	0	0	0	0	0	1.04333	0	0.13552	0	0	0	0	0	47.0404	1.76145	0	0	0	1.88133	0	0	0	0	0	5.02496	0	0	0	0.00164	0	0
S11_USA	0	0	0	0.00207	0.00224	0	0	0	0	0	0	0.00686	0	0	0	0	0	0.6484	0	0	0	0.001	0	0.07683	0	0	0	0	0	0	0	32.1998	1.95896	0.00196	0.61033	0	4.62344	10.1942	0	0	0.00178	22.2807	17.9484	0	0	0	0	0	0
S12_USA	0	0	0	0	0.00322	0	0	0	0	0	0	0.00652	0	0	0	0	0	0.12236	0	0	0	0.00282	0	0.06732	0	0.00868	0	0	0	0	0	66.8592	0.00202	0.00209	0	0.15118	2.54388	1.78511	0	0	2.25782	0.01252	21.7322	0	0	0	0	0	0
S13_USA	0	0	0	0	0.00099	0.01028	0	0	0.00014	0.00401	0	0	0.0269	0.03759	0	0	0	0.83332	0	0	0	0.00825	0	1.03874	0.00016	0.0963	0	0.01242	0	0	0	38.8626	1.36116	0	0	0	0	4.1349	0.48299	0	0	0.06895	6.66039	0	0	0	0	0	0
S14_USA	0	0	0	0	0	0	0	0	0	0	0	0	0	0	0	0	0	0.36174	0	0	0	0.00257	0	0.07347	0	0	0	0	0	0	0	8.30375	0.02492	0.65364	0	0	0.45966	4.80449	0.06085	0	0.34152	70.6174	2.05841	0	0	0	0	0	0
S15_USA	0.22884	0	0	0	0.00069	0	0	0	0	0.02215	0	0.02056	0	0	0	0	0	0	0	0	0	0.00628	0	0.11394	0	0.00134	0	0.00484	0	0	0	40.3537	0	0	0	0	0	11.3752	0	0	0	0	3.77327	0.00302	0	0	0	0	0
S16_USA	0.0047	0	0	0	0	0	0	0	0	0	0	0.00694	0	0.0023	0	0	0	0.11537	0	0	0	0.00638	0	0.2382	0	0.00166	0	0	0	0	0	32.0643	2.5244	0	0	0.44711	2.09038	13.5457	0.04456	0	0	0.13095	26.4793	0	0	0	0	0	0
Average_China	0.000367222	0.000970556	0	0	0	0	0	0.000623889	0	0	0	0.000677778	0	0	0.00152722	0.0428822	0	0.447069	0	0	0	0.03023	0	0.0825678	0.000407778	0.0342889	0	0.00489	0	0	4.94444e-05	39.1364	0.119159	0.587809	0.00199111	0.0143017	0.595323	2.74512	0	0.00163	0.839104	3.50907	6.35315	0	0.00166111	0	0	0	0
Average_Denmark	0.120679	0.00250111	0	0.00296444	0.002345	0	0.000216111	0	0	0	0	0.00272667	0	0	0	0	0	0.951711	0	0	0	0.0157494	4.22222e-05	0.263924	0.00217833	0.0155489	0	0.0122978	0.001	0	0	18.0689	0.228238	1.81249	0.000348333	0.097215	0.672709	3.47846	0	0.000466667	1.06631	13.0153	5.90335	0	0.00463778	0.00201833	0	0.00035	0
Average_France	1.89263	0.0271406	0.000144706	0.000373529	0.0158506	0	7.76471e-05	0	2.17647e-05	0.00212529	0.00513176	0.0153747	0.000498824	0.0639182	0	0	0.000438235	6.4597	0	0.00110765	0.00304059	0.0661894	0.00490412	1.08062	0.0355635	0.102279	0.000178235	0.0345647	0.00388471	0.0287194	0	13.5092	0.180623	1.18385	0.00110471	0.0242288	0.497674	2.04191	0	0	0.389265	5.38154	2.63267	0	0.000574118	0.00121	0.00138647	0.00088	0.000355294
Average_Germany	0.001394	0	0	0	0.001768	0	0.001144	0	0.00073	0	0.002056	0.006548	0.000942	0.008248	0	0	0	7.65096	0	0	0	0.28304	8.2e-05	1.26071	0.190974	0.15815	0	0.019504	0.000818	0	0	17.6171	0.989216	0.783278	0	0.070222	0.487384	1.67447	0	0	0.130098	1.6957	5.79025	0	0.000264	0	0	0	0
Average_USA	0.0145962	0	0	0.00034125	0.00134438	0.0006425	0	0	8.75e-06	0.00219062	0	0.00420937	0.00306813	0.0025125	0	0	0	0.272584	0	0	0	0.00463625	0	0.190522	0.00295125	0.0184925	0	0.00283312	0	0	0	46.3328	0.963682	0.304821	0.0382194	0.0379987	1.42561	5.64173	0.0368475	0	1.4229	9.13444	11.2436	0.00018875	0.00026875	0.000729375	0.0001025	0	0
S7.2 Table: Families identified in samples of different countries by MetaPhlan analysis
ID	Methanobacteriaceae	Methanocaldococcaceae	Acidobacteriaceae	Actinomycetaceae	Actinomycetales_noname	Actinopolysporaceae	Brevibacteriaceae	Corynebacteriaceae	Dermatophilaceae	Micrococcaceae	Propionibacteriaceae	Pseudonocardiaceae	Bifidobacteriaceae	Coriobacteriaceae	Bacteroidetes_noname	Bacteroidaceae	Bacteroidales_noname	Porphyromonadaceae	Prevotellaceae	Rikenellaceae	Flavobacteriaceae	Sphingobacteriaceae	Candidatus_Saccharibacteria_noname	Chlorobiaceae	Deinococcaceae	Bacillaceae	Bacillales_noname	Staphylococcaceae	Aerococcaceae	Carnobacteriaceae	Enterococcaceae	Lactobacillaceae	Leuconostocaceae	Streptococcaceae	Clostridiaceae	Clostridiales_Family_XIII_Incertae_Sedis	Clostridiales_Family_XI_Incertae_Sedis	Clostridiales_noname	Eubacteriaceae	Lachnospiraceae	Oscillospiraceae	Peptostreptococcaceae	Ruminococcaceae	Erysipelotrichaceae	Acidaminococcaceae	Veillonellaceae	Fusobacteriaceae	Leptotrichiaceae	Caulobacteraceae
S1_China	0	0	0	0	0	0	0	0	0	0	0	0	0	0.08499	0	74.2558	0	4.09274	0.25175	1.05705	0.01672	0	0	0	0	0	0	0	0	0	0	0.00428	0	0.07333	3.35453	0	0	0.10228	0.32086	9.0383	0.03108	0.05943	2.46003	0.63532	0	0.14321	2.14255	0	0
S2_China	0	0	0	0	0	0	0	0	0	0.00393	0	0	0.6366	0.14877	0	51.3776	0.0074	1.3914	0.11149	3.46529	0	0	0	0	0	0	0	0	0	0	0	0	0	0.01514	0.00048	0	0	0	11.126	6.27567	0.16599	0.08518	16.4341	0.00534	0	0.08145	0	0	0
S3_China	0	0	0	0	0	0	0	0	0	0	0	0	0.05691	0.22141	0	40.8044	0.32883	6.23158	1.53211	10.5763	0	0	0	0	0	0	0	0	0	0	0.00238	0	0	0.00998	0.12601	0	0	0.0079	9.4559	11.1039	1.23587	0.16023	14.7874	0.00788	0	0.00183	0.72005	0	0
S4_China	0	0	0	0	0	0	0	0	0	0.00067	0	0	0.00367	0.14365	0	28.1806	0	2.79353	0.03223	9.86117	0	0	0	0	0	0	0	0.2578	0	0	0	0	0	0.02632	0.0849	0	0	0.00498	17.8014	9.36252	0.39792	0.78427	28.9655	0.01513	0	0.01915	0.00265	0	0
S5_China	0	0	0	0	0	0	0	0	0	0	0	0	5.61134	0.36275	0	12.967	0.36656	6.21786	20.3519	16.2872	0	0	0	0	0	0	0	0.53727	0	0	0	0.01783	0	0.38029	0.4738	0.00259	0	0.15123	0.02739	4.72026	0.35113	0.01674	26.2595	0.32204	0	1.266	0.01001	0	0
S6_China	0	0	0	0	0	0	0	0	0	0	0	0	0	0.06914	0	57.3456	0	3.98626	1.75781	5.11438	0	0	0	0	0	0	0	0	0	0	0	0	0	0.01285	2.92894	0	0	0.01275	0.90092	11.6071	0.37652	0.02076	4.60946	0.31623	0	3.6841	1.44361	0	0
S7_China	0	0	0	0	0	0	0	0	0	0	0	0	0.11284	0.11432	0	26.544	0	10.3186	0.04832	4.69851	0	0	0	0	0	0	0	0	0	0	0	0	0	0.00543	0.19389	0	0	0.06211	7.74857	12.0775	0.38735	0.04837	24.3221	0.02614	0	2.61837	0	0	0
S8_China	0	0	0	0	0	0	0	0	0	0	0	0	0.05691	0.22141	0	40.8044	0.32883	6.23158	1.53211	10.5763	0	0	0	0	0	0	0	0	0	0	0.00238	0	0	0.00998	0.12601	0	0	0.0079	9.4559	11.1039	1.23587	0.16023	14.7874	0.00788	0	0.00183	0.72005	0	0
S9_China	0	0	0	0	0	0	0	0	0	0	0	0	0.1404	0.21028	0	6.47601	0	6.3677	0.1489	0.02061	0.00837	0	0	0	0	0	0	0	0	0	0	0.00221	0	0.00532	0.56652	0	0.004	0.4313	5.74594	29.6272	0	0.16642	37.0919	0.10476	0.05712	0.90742	0.22577	0	0
S10_China	0	0	0	0	0	0	0	0	0	0	0	0	0.00588	0.07698	0	48.1013	0	2.72036	0.0086	0.17974	0.00481	0	0	0	0	0	0	0.67009	0	0	0	0	0	0.11354	0.65319	0	0	0.00275	2.59287	6.20069	0.00956	0.00842	0.99567	0.02552	0	23.1068	14.2383	0	0
S11_China	0	0	0	0	0	0	0	0	0	0.00024	0	0	0.00378	0.084	0	22.9292	0	2.40157	0.01085	6.22384	0	0	0	0	0	0	0	0.83023	0	0	0	0	0	0.03628	0.06749	0	0	0.00173	21.0902	9.20711	0.3013	0.28112	35.314	0.01478	0	0.06602	0.02432	0	0
S12_China	0	0	0	0	0	0	0	0	0	0	0	0	0.008	0.2321	0	13.202	0	2.12479	45.5798	8.69934	0	0	0	0	0	0	0	0	0	0	0	0	0	0.05584	0.27646	0	0	0.01884	3.85678	4.35373	0.5265	0.11826	17.5906	0.0412	0	0.10247	0	0	0
S13_China	0	0	0	0	0	0	0	0	0	0	0	0	0.03937	0.14728	0	68.3955	0	3.04054	0.00038	1.13439	0	0	0	0	0	0	0	0	0	0	0	0.01107	0	0.06672	0.09512	0	0	0.0178	6.89732	6.48462	0.39888	0.12131	5.17515	0.03449	0	1.64629	2.24309	0	0
S14_China	0	0	0	0	0	0	0	0	0	0	0	0	0.25112	0	0	70.4258	0	0.00396	0.14977	0.00212	0	0	0	0	0	0	0	0	0	0	0	0.02085	0.01906	0.02774	5.76486	0	0	0.03632	0.01303	1.82435	0	0	0.09725	0.09096	0	0.75888	0	0	0
S15_China	0	0	0	0	0	0	0	0	0	0	0	0	0.95467	0.05235	0.00089	27.9929	0	1.09352	0.15503	1.2372	0	0	0	0	0	0	0	0	0	0	0	0	0	0.0111	0.00272	0.00465	0.10567	0	23.83	19.0069	0.05827	0.03972	24.0458	0.008	0.7833	0.00321	0	0	0
S16_China	0.01747	0	0	0	0	0	0	0	0	0	0	0	0	0.10763	0	49.1221	1.0362	4.08962	2.33172	4.80668	0	0	0	0	0	0	0	0	0	0	0	0	0	0	0.29735	0	0	0.02791	8.91823	3.25821	0.25474	0	17.8851	0.04971	0	0.73764	0.66668	0	0
S17_China	0	0	0	0	0	0	0	0	0	0	0	0	0	0.1436	0	40.787	0.00086	2.35574	0.09594	10.9945	0	0	0	0	0	0	0	0	0	0	0	0	0	0.19949	0.2324	0	0	0.00834	13.2623	6.08331	0.3375	0.01688	23.4919	0.03002	0.00659	0.0086	0	0	0
S18_China	0.00661	0	0	0	0	0.01123	0	0	0	0.00736	0	0.79937	0.16576	0.32224	0	24.7446	0.07618	5.54043	4.19781	19.4221	0	0	0	0	0	0.03639	0	0.07678	0	0.00248	0	0.02907	0.0005	0.32332	0.26688	0.00549	0	0.09878	10.6062	6.22493	0.76712	0.19911	15.1689	0.22932	1.92775	4.34799	1.13163	0	0
S1_Denmark	0	0	0	0.04221	0	0	0	0	0	0.03597	0	0	0.57543	0.43862	0	23.7293	0	4.0802	0.00793	3.70771	0	0	0	0	0	0	0.00712	0	0	0.01855	0	2.69112	4.44142	7.33157	0.09179	0	0	0.06365	5.34432	8.79343	0.68162	0.02801	31.9263	0.01106	0	4.84362	0	0	0
S2_Denmark	0.25585	0	0	0	0	0	0	0	0	0	0	0	0.32017	0.08425	0	2.29522	0.29716	2.53757	11.854	1.93159	0	0	0.0063	0	0	0	0	0	0	0	0	0	0	0.10888	9.90503	0	0	0.36598	24.7603	3.07239	0.14084	0.49803	28.0326	0.94469	5.89002	1.17258	0	0	0
S3_Denmark	0.12646	0	0	0	0	0	0	0	0	0	0	0	0.60149	0.19857	0	20.2817	1.10534	4.26497	0	6.68563	0	0	0	0	0	0	0	0	0	0	0	0.1358	0	0.00505	0.03622	0	0	0.01568	28.1221	7.54842	0.28729	0.14688	23.6607	0.04026	0	5.88271	0	0	0
S4_Denmark	0	0	0	0	0	0	0	0	0	0	0	0	0.10932	0.05333	0	7.69796	0.01956	1.53259	68.2955	2.09394	0	0	0	0	0	0	0	0	0	0	0	0.06689	0	0.0031	1.0597	0	0	0	4.49149	4.36729	0.01001	0.01367	6.18526	0.01061	3.3512	0.02299	0	0	0
S5_Denmark	0.08599	0	0	0	0	0	0	0	0	0	0	0	2.68301	0.21193	0	30.0464	0.75499	6.7891	3.95757	3.42299	0	0	0	0	0	0	0	0	0	0	0	0.11377	0	0.84049	0.00507	0	0	0.90722	15.7367	4.24699	0.06252	0.03414	15.8212	0.00956	0	8.80949	0	0	0
S6_Denmark	0	0	0.00392	0	0	0	0	0	0	0	0	0	0.025	0.2624	0	24.8108	0	6.43962	0	11.5951	0.0386	0	0	0	0	0	0	0	0	0	0	0	0	0.07684	0.35515	0	0	0.03409	8.53006	20.9356	1.13432	0.02249	16.9348	0.01459	0.00182	6.9166	0	0	0
S7_Denmark	0	0	0	0	0	0	0	0	0	0	0	0	1.97101	0.47305	0	44.7185	0	14.7796	4.26552	5.96623	0	0	0	0	0	0	0	0	0	0	0	0	0	0.01641	1.30129	0	0	0.16529	1.05166	2.57767	0.23112	0	14.9485	0.05896	0	5.88227	0	0	0
S8_Denmark	0.11882	0	0	0	0	0	0	0	0	0	0	0	1.45656	0.24324	0	19.2661	0.19854	12.566	0	12.2278	0	0	0	0	0	0	0	0	0	0	0	0	0	0.18524	0.77736	0	0	0	16.1797	7.71186	0.2578	0	18.9681	0.04306	0	5.70684	0	0	0
S9_Denmark	0.55234	0	0.02821	0	0	0	0	0	0	0	0	0	0	0.46337	0	3.17465	0.12336	3.2056	0.00361	2.68977	0.01158	0	0	0	0.01534	0	0	0	0	0	0	0	0	0.02679	0.10363	0	0	0.00058	14.8985	14.4416	0.11893	0	45.678	0.02201	0.00591	0.06205	0	0	0
S10_Denmark	0	0	0	0	0	0	0	0	0	0	0	0	2.11392	0.50538	0	3.17575	0.04098	5.88938	25.5126	5.04189	0	0.0163	0	0	0.01156	0	0	0	0	0	0	0	0	0.07235	0.00442	0	0	0	11.871	18.9258	0.26424	0.01526	16.4798	1.3079	8.56203	0.03491	0	0	0
S11_Denmark	0.12248	0	0	0	0	0	0	0	0	0	0	0	0	0.08389	0	45.8702	0	10.9733	0	10.4101	0	0	0	0	0	0	0	0	0	0	0	0	0	0.01381	0.00785	0	0	0.00199	7.43575	7.00709	0.06069	0.01695	13.9816	0.04119	0	0.30916	0	0	0
S12_Denmark	0.48297	0	0.00911	0	0	0	0	0	0	0	0	0	2.52515	0.69138	0	23.8509	0.55654	7.23985	0	5.01584	0.00748	0	0	0	0.00495	0	0	0	0	0	0.1837	0	0	0.05422	1.94267	0	0	0.01494	12.9284	9.59423	0.68911	0	19.0399	0.56537	0	0.00215	0	0	0
S13_Denmark	0	0	0	0	0	0	0	0	0	0	0	0	0.02004	0.46379	0	17.5947	0	0.24216	46.6626	1.69631	0	0	0	0	0	0	0	0	0	0	0	0	0	0.01228	0.1305	0	0	0.16945	7.48087	10.7837	0.51392	0	13.3676	0.22757	0	0.01023	0	0	0
S14_Denmark	0	0	0	0	0	0	0	0	0	0	0	0	1.98669	0.47196	0	22.12	0	4.28345	2.01762	11.8897	0.01036	0	0	0	0.01373	0	0	0	0	0	0	0	0	0.4463	0.98016	0	0	0.05859	11.5328	13.3067	0.88828	0.09059	24.3984	0.32896	2.15663	0.3322	0	0	0
S15_Denmark	0.05683	0	0.00628	0	0	0	0	0	0	0	0	0	0.96315	0.11036	0	29.1528	0.51751	18.8768	0	17.6434	0.01546	0.02003	0	0	0	0	0	0	0	0	0	0	0	0.00649	1.48926	0	0	0.03636	7.35603	7.86168	0.52738	0	12.2856	0.18827	0.09739	0.03242	0	0	0
S16_Denmark	0.09869	0	0	0	0	0	0	0	0	0.01311	0	0	0.8734	0.23296	0	0.55597	0.30686	1.12408	11.5438	0.2809	0	0	0	0	0.00853	0	0.00097	0	0	0	0	0.79095	0	0.27219	0.00864	0	0	0.00061	4.85468	26.3215	0.06097	0	48.2784	2.72487	0.38448	0.67474	0	0	0
S17_Denmark	0.30236	0	0.00584	0	0	0	0	0	0	0	0	0	0.71756	0.42957	0	2.25675	0.02521	1.51414	17.2656	0.2019	0	0	0	0	0	0	0	0	0	0	0	0.11018	0	0.03074	0.34671	0	0	3.51693	5.72464	43.6089	0.04409	0.3854	21.6735	0.70113	0	0.51352	0	0	0
S18_Denmark	0.01445	0	0	0	0.00389	0	0	0	0	0	0	0	0.1889	0.17531	0	4.64205	0.16224	2.76356	62.0915	3.75949	0	0	0	0	0	0	0	0	0	0.00417	0	0.02021	0	0.05469	0.32357	0	0	0.00084	4.31111	5.63048	0.06993	0.04422	12.4972	0.22604	0	1.88725	0	0	0
S1_France	0	0	0	0.03266	0	0	0	0	0.01754	0.0022	0.13762	0	5.60228	1.1753	0	3.40919	0.28672	1.3637	6.41203	0.51891	0	0	0	0	0	0	0.00913	0	0	0.00679	0.05037	0	0.01985	1.07453	4.31792	0.01011	0.00019	0.01608	16.2593	16.3545	0.18775	0.08988	25.2173	0.07819	0.4193	10.2114	0	0	0
S2_France	4.97339	0	0	0.00065	0.00132	0	0	0.02526	0	0.05903	0	0	3.63374	0.50628	0	15.3339	0.06405	3.70839	0	3.95362	0	0	0.0042	0	0	0	0.01305	0.0015	0	0.01843	1.39492	0.04467	0.01687	3.01145	0.48634	0.03574	0	0.00076	15.1281	11.8968	0.28902	0	29.1842	0.01155	0	1.07301	0	0	0
S3_France	7.48677	0	0.00133	0.04424	0	0	0	0.00094	0	0.00581	0	0	10.7659	3.93953	0	3.09041	0.0817	3.91103	0.87764	1.00349	0	0	0.005	0	0.00145	0	0.02584	0	0	0.01652	0.06105	8.7423	0	2.92765	0.09541	0.01754	0.00432	0.00297	13.8905	15.5896	0.09006	0.10454	11.9291	5.48211	0.06822	0.6206	0	0	0
S4_France	3.30986	0.00246	0.00314	0	0	0	0	0	0	0.00229	0	0	0.21811	0.04682	0	14.7965	0.07059	1.75145	0.81312	3.38711	0	0	0.00153	0	0	0	0	0	0	0	0	0	0	0.35138	10.2841	0	0	0.003	15.6809	3.48484	0.00866	0.36382	33.2849	0.11262	0	7.20203	0	0	0
S5_France	0.06635	0	0	0.03584	0	0	0.00037	0.00395	0.0697	0.00935	0.94675	0	4.02555	3.78258	0	3.11107	0.02844	0.45274	0.00105	0.36012	0	0	0.00426	0	0.00134	0	0.11599	0	0.04841	0.11205	0.02337	0.01033	0.01008	20.8432	0.06234	0.04984	0.0156	0.00402	12.8314	25.7096	0.00707	0.50037	12.7839	12.9356	0.52641	0.10151	0	0	0
S6_France	0.07308	0	0	0	0	0	0	0	0	0	0	0	0	0.03471	0	10.7062	0.01784	1.77904	59.4202	2.7287	0	0	0.00262	0	0	0	0	0	0	0	0	0.00544	0	0.27001	2.55463	0	0	0.00944	3.25126	12.2361	0.00128	0	3.617	0.0892	2.29188	0.07034	0	0	0
S7_France	0.30401	0	0	0.00268	0	0	0	0	0	0	0.00986	0	1.89211	3.35659	0	27.3333	0.44519	4.26244	1.88905	2.49177	0.00417	0	0	0	0	0	0	0	0	0.00101	0.09362	0.58329	0	7.02802	2.28351	0.00107	0	0.18121	6.51494	17.6368	1.17697	0	16.9211	0.85913	3.09974	0.0237	0	0	0
S8_France	0.00698	0	0	0.0013	0	0	0	0.00051	0	0	0	0	0.02296	0.14046	0	23.0222	0.07924	4.94794	0.01278	1.60062	0	0	0.01266	0	0	0	0.01374	0	0	0.0214	0.05673	0.01483	0.20504	1.11454	1.87727	0.00157	0.01239	0.06273	26.504	6.1975	0.19914	0.06286	30.6752	0.16224	0	0.84507	0	0	0
S9_France	0	0	0	0.05791	0	0	0	0.00547	0	0.06108	0	0	14.6456	4.58756	0	8.61036	0.14502	6.58875	5.85776	2.93595	0	0	0	0	0	0	0	0	0	0.01372	0.00793	0	0	0.29691	0.019	0.00249	0	0.00797	5.25725	16.355	0.08612	0.21342	24.7124	4.10546	0	4.53368	0	0	0
S10_France	0	0	0.00188	0.00843	0	0	0	0	0	0	0.00087	0	0.81097	1.27262	0	18.9748	0.12499	9.57485	0	10.1485	0	0	0.00099	0	0.00408	0	0.01516	0	0	0.00501	0	0.02861	0.00501	2.29061	0.40859	0.01482	0.0076	0.04865	27.4945	7.41271	0.22048	0.08625	16.5357	0.13312	2.27129	0.00574	0	0	0
S11_France	0.0068	0	0	0.02695	0	0	0	0	0	0	0	0	52.2361	0.39476	0	0.17186	0.02738	0.1402	0	0.07354	0	0	0.00184	0	0	0	0	0	0	0	0.00671	1.95993	0	0.06328	0.06316	0.01719	0.00616	0.0082	1.14608	6.04015	0.01629	0.01318	35.7492	0.07077	0.03864	1.07311	0.00185	0	0
S12_France	0.77887	0	0	0.04319	0	0	0	0	0	0.11103	0	0	0.41641	1.74201	0	10.7133	0	4.01175	0.99783	3.88967	0	0	0.00083	0	0	0	0.00615	0	0	0	1.59096	0.08947	0.01048	1.01166	0.28394	0	0	0.15966	14.7045	28.7703	0.05963	0.39056	25.9497	0.08045	1.25087	0.5539	0.00763	0	0
S13_France	0.4205	0	0	0	0	0	0	0	0	0	0	0	0.64458	0.28177	0	15.8528	0.58153	7.28452	1.41067	2.90812	0	0	0	0	0	0	0.01816	0	0	0	0	0.03598	0	0.10081	0.12105	0.00602	0	0	14.9076	29.5832	0.19727	0.07636	20.3406	0.18814	3.74144	0.02554	0	0	0
S14_France	0.61961	0	0	0	0	0	0	0	0	0	0	0	0.44927	0.03561	0	25.9791	0.11655	6.34842	1.71776	2.36069	0.00559	0	0	0	0	0	0.00489	0	0	0.00607	0.05915	0	0	0.43881	0.52971	0	0	0.7571	9.19458	31.5014	0.05048	0.04891	17.8203	0.65632	0	0.01269	0	0	0
S15_France	14.5898	0	0	0	0	0	0	0	0	0.00911	0	0	5.42349	0.7157	0	15.631	0.25822	1.78912	0	2.27385	0	0.02057	0	0.00604	0.00791	0	0.00322	0	0	0.00206	0.39472	0	0	0.2302	0.04122	0	0	0.03558	5.34841	12.0632	0.19382	0.04178	32.3426	0.6672	0.93516	1.98861	0	0	0
S16_France	0	0	0	0.01561	0	0	0	0	0	0.00147	0	0	8.88089	0.85217	0	9.49843	0.56945	3.4241	0	2.85475	0	0	0	0	0	0	0.01576	0	0	0	0	1.5974	0.0006	0.68526	0.05079	0.00304	0	0.01218	15.5207	21.3681	0.19585	0.20866	29.2991	0.01482	0	2.5773	0	0	0
S17_France	0	0	0	0	0	0	0	0	0	0	0	0	0.22499	0.20285	0	23.4216	0.17368	2.39066	18.6938	1.26587	0	0	0.0046	0	0	0	0.00799	0	0	0.02355	0	0	0	0.12097	3.26342	0.01585	0	0.00372	11.6892	16.9737	0.07616	0.07001	17.1655	0.10185	3.45593	0.04569	0	0	0
S1_Germany	0	0	0	0.00238	0	0	0	0	0	0	0	0	7.07831	4.51734	0	31.4933	0.10821	1.29966	8.4785	0.03133	0	0	0	0	0	0	0	0	0	0.0054	0	0.08081	0.00046	0.33829	0.15258	0	0	0.00742	17.3768	7.94421	0.06734	0.01121	16.628	0.00714	0	0.07	0	0	0
S2_Germany	0.00697	0	0	0.00336	0.00572	0	0.00365	0	0	0.00661	0	0	7.5634	1.30819	0	3.67271	3.497	2.43385	0.65032	12.7113	0	0	0	0	0	0	0	0	0	0.00038	0	0.01837	0	0.04249	0.55697	0	0	0.13225	4.45427	6.43437	2.73536	0.0076	33.6834	0.07475	0	0.25383	0	0	0
S3_Germany	0	0	0	0.00068	0	0	0	0	0.00634	0.00152	0	0	3.17478	0.37693	0	17.5302	0.00139	4.5167	0.00017	4.19824	0	0	0	0	0	0	0	0	0	0.00105	0	0.11764	0	0.0643	0.04464	0	0	0.11194	29.0576	9.43714	0.26506	0.01289	24.1289	0.04882	0.00045	6.73715	0	0	0
S4_Germany	0	0	0	0.00195	0	0	0	0	0	0.00158	0.00939	0	20.4383	1.95386	0	14.2603	1.33948	1.73634	0	4.99792	0.00132	0	0	0	0	0	0	0	0	0.00223	0.02302	0.28647	0	0.11863	0.01559	0.0007	0	0.07328	11.1098	11.1302	0.25211	0.04167	26.8821	0.07502	0	3.00041	0	0	0
S5_Germany	0	0	0	0.00047	0	0	0	0	0.00394	0.02303	0.03656	0	0	1.41012	0	21.129	0	5.09024	0	7.01248	0	0	0	0	0	0	0	0	0	0	0	0.15028	0	0.06485	0.15147	0	0	0.02036	11.7946	14.598	0.14233	0.09144	35.4057	0.08125	0	0.03595	0	0	0
S1_USA	0	0	0	0	0	0	0	0	0	0	0	0	1.5707	0.04084	0	10.5127	0	2.90199	2.32876	6.78961	0	0	0	0	0	0	0	0	0	0	0	0	0	0.06178	0.0662	0	0	0.02298	3.78399	11.8559	0.1456	0.01001	46.1421	0.06421	0	7.23127	0	0	0
S2_USA	0	0	0	0	0	0	0	0	0	0	0	0	0.03597	0.03145	0	76.6664	0.32934	2.03018	0	9.27164	0	0	0	0	0	0	0	0	0	0	0	0	0	0.00409	0.02326	0	0	0.00103	1.96852	1.76495	0.14791	0	7.3553	0.00892	0	0.00099	0	0	0
S3_USA	0	0	0	0.0029	0	0	0	0	0	0.00725	0.00623	0	0.32676	0.05646	0	21.2825	0.07613	1.32446	52.9903	0.40655	0	0	0	0	0	0	0	0	0	0.00089	0	0	0	0.01487	0	0	0	0.00744	2.14102	0.43986	0.00491	0.05069	0.76898	0	0.2984	6.11519	0.00241	0.00188	0
S4_USA	0	0	0.00164	0	0	0	0	0	0	0	0.00637	0	0.02907	0.10663	0	52.1193	0.669	8.9887	0.00422	16.3494	0	0	0	0	0	0	0	0	0	0.01445	0	0.00359	0	0.03107	0.01256	0	0	0.00092	3.09463	4.30533	0.17185	0.02829	3.87528	0.0612	0	8.63552	0	0	0
S5_USA	0	0	0	0	0	0	0	0	0	0	0	0	0.20576	0.08959	0	62.2044	1.91521	6.24691	7.05071	13.8133	0	0	0	0	0	0	0	0	0	0	0	0	0	0.00515	0.03666	0	0	0	1.19933	0.89783	0.04403	0	3.96271	0.00426	0	0.6249	0	0	0
S6_USA	0	0	0	0.00285	0	0	0	0	0	0.00639	0	0	0.05831	0.09939	0	38.1062	4.43006	22.401	10.8003	11.8427	0.0043	0	0	0	0	0	0	0	0	0	0	0	0	0.06001	0.03484	0	0	0.00022	0.69442	0.59911	0.82205	0	8.98707	0.00333	0	0.04198	0.00394	0	0
S7_USA	0	0	0	0	0	0	0	0	0	0	0.00017	0	0.00254	0.05203	0	77.2623	0	3.0353	0.02346	0	0	0.00631	0	0	0	0	0	0	0	0	0.01852	0	0	0.01146	0.83222	0	0.03551	0.65547	1.93034	4.93227	2.11436	0.03635	7.56933	0.20498	0	0.02946	0	0	0
S8_USA	0	0	0.00175	0.00259	0	0	0	0	0	0.00381	0	0	0.05104	0.05425	0	81.922	0.00022	5.13265	0.00806	9.94372	0	0.00536	0	0	0	0	0	0	0	0	0	0	0	0.00643	0.00171	0	0	0.00054	0.31471	0.12125	0.5066	0	0.5603	0.00163	0.23868	1.02608	0.00081	0	0
S9_USA	0	0	0	0.00603	0	0	0	0.00478	0	0.00164	0.00973	0	0	0.04027	0	55.5654	0.36605	7.80936	0	27.803	0	0	0	0	0	0	0	0	0	0	0	0	0	0.17128	0.12126	0	0	0.08217	0.67269	0.49644	0.18324	0	1.546	0.00489	0.62908	1.149	0	0	0
S10_USA	0	0	0	0	0	0	0	0.00411	0	0.00738	0	0	0	1.17885	0	47.0404	1.76145	1.88133	0	5.02496	0	0	0.00164	0	0	0	0.00101	0	0	0	0.00181	0	0	0.02731	0.9802	0	0	0.04268	16.2669	3.69014	0.72516	0.07947	17.8866	0.23906	0	1.55237	0.0418	0	0
S11_USA	0	0	0.00207	0.00224	0	0	0	0	0	0.00686	0	0	0.6484	0.07783	0	32.1998	1.95896	15.4299	22.2825	17.9484	0	0	0	0	0.00225	0	0	0	0	0	0	0	0	0.16718	0.20223	0	0	0.01121	0.37638	1.47487	0.30238	0	5.46049	0.01049	0	0.08643	0.001	0	0
S12_USA	0	0	0	0.00322	0	0	0	0	0	0.00652	0	0	0.12236	0.07883	0	66.8592	0.00202	4.48226	2.27034	21.7322	0	0	0	0	0.00158	0	0	0	0	0.00337	0	0	0	0.01925	0.03263	0	0	0.01814	0.57232	0.51237	0.33588	0.02262	0.8054	0.0182	0	0.19863	0.64531	0.00419	0
S13_USA	0	0	0	0.01128	0	0	0.00014	0.00401	0	0	0.0645	0	0.83332	1.15588	0	38.8626	1.36116	4.61789	0.06895	6.66039	0	0	0	0	0	0	0	0	0	0.00077	0	0.00038	0	0.0349	0.47026	0.00037	0.05552	0.18762	3.12914	4.93201	2.2858	0.01522	32.8168	0.49524	0	0.02355	0.00016	0	0
S14_USA	0	0	0	0	0	0	0	0	0	0	0	0	0.36174	0.07605	0	8.30375	0.02492	5.97863	70.9589	2.05841	0	0	0	0	0	0	0	0	0	0	0	0.09042	0	0.01843	0	0	0	0.00128	0.56173	0.49796	0.08363	0.06471	3.7035	0.0508	0	1.31138	0	0	0
S15_USA	0.22884	0	0	0.00069	0	0	0	0.02215	0	0.02056	0	0	0	0.1264	0	40.3537	0	11.3752	0	3.77327	0.00302	0	0	0	0	0	0	0	0	0	0	0	0	0.04161	0.06056	0	0	0.004	14.8949	4.87134	1.28901	0	14.0384	0.00316	0	0.01143	0	0	0
S16_USA	0.0047	0	0	0	0	0	0	0	0	0.00694	0.0023	0	0.11537	0.24625	0	32.0643	2.5244	16.1278	0.13095	26.4793	0	0	0	0	0	0	0	0	0	0.00242	0	0.0105	0	0.03633	0.03143	0	0	0.00891	3.12744	4.03875	1.88859	0.01627	8.11937	0.22544	0.38635	0.00966	0	0	0
Average_China	0.00133778	0	0	0	0	0.000623889	0	0	0	0.000677778	0	0.0444094	0.447069	0.152383	4.94444e-05	39.1364	0.119159	3.94454	4.34981	6.35315	0.00166111	0	0	0	0	0.00202167	0	0.131787	0	0.000137778	0.000264444	0.00473944	0.00108667	0.0762594	0.861753	0.000707222	0.00609278	0.0551622	8.5361	9.3089	0.379756	0.127025	17.1934	0.109151	0.154153	2.19451	1.30937	0	0
Average_Denmark	0.12318	0	0.00296444	0.002345	0.000216111	0	0	0	0	0.00272667	0	0	0.951711	0.310742	0	18.0689	0.228238	6.06122	14.0821	5.90335	0.00463778	0.00201833	0.00035	0	0.00300611	0	0.000449444	0	0	0.00126222	0.0102056	0.218273	0.246746	0.530969	1.04828	0	0	0.297344	10.7006	12.0409	0.335726	0.07198	21.3421	0.414783	1.13608	2.39421	0	0	0
Average_France	1.91977	0.000144706	0.000373529	0.0158506	7.76471e-05	0	2.17647e-05	0.00212529	0.00513176	0.0153747	0.0644176	0	6.46429	1.3569	0	13.5092	0.180623	3.74877	5.77081	2.63267	0.000574118	0.00121	0.00226647	0.000355294	0.000869412	0	0.0146518	8.82353e-05	0.00284765	0.01333	0.219972	0.771309	0.0157606	2.46231	1.57308	0.0103106	0.00272118	0.0772512	12.6661	16.422	0.179768	0.133565	22.5605	1.51464	1.06464	1.82141	0.000557647	0	0
Average_Germany	0.001394	0	0	0.001768	0.001144	0	0.00073	0	0.002056	0.006548	0.00919	0	7.65096	1.91329	0	17.6171	0.989216	3.01536	1.8258	5.79025	0.000264	0	0	0	0	0	0	0	0	0.001812	0.004604	0.130714	9.2e-05	0.125712	0.18425	0.00014	0	0.06905	14.7586	9.90879	0.69244	0.032962	27.3456	0.057396	9e-05	2.01947	0	0	0
Average_USA	0.0145962	0	0.00034125	0.0019875	0	0	8.75e-06	0.00219062	0	0.00420937	0.00558125	0	0.272584	0.219437	0	46.3328	0.963682	7.48522	10.5573	11.2436	0.0004575	0.000729375	0.0001025	0	0.000239375	0	6.3125e-05	0	0	0.00136875	0.00127062	0.00655562	0	0.0444469	0.181626	2.3125e-05	0.00568937	0.0652881	3.42053	2.8394	0.690688	0.0202269	10.2249	0.0872381	0.0970319	1.75299	0.0434644	0.000379375	0
S7.3 Table: Phyla identified in samples of different countries by MetaPhlan analysis
ID	Euryarchaeota	Acidobacteria	Actinobacteria	Bacteroidetes	Candidatus_Saccharibacteria	Chlorobi	Deinococcus_Thermus	Firmicutes	Fusobacteria	Proteobacteria	Spirochaetes	Synergistetes	Verrucomicrobia	Ascomycota	Viruses_noname
S1_China	0	0	0.08499	79.6741	0	0	0	16.2227	2.14255	1.87568	0	0	0	0	0
S2_China	0	0	0.7893	56.3532	0	0	0	34.1894	0	3.84123	0	0	0	0	4.82693
S3_China	0	0	0.27831	59.4732	0	0	0	36.8993	0.72005	2.62433	0	0	0.00482	0	0
S4_China	0	0	0.148	40.8675	0	0	0	57.7199	0.00265	1.26191	0	0	0	0	0
S5_China	0	0	5.97409	56.1905	0	0	0	34.5261	0.01001	3.29934	0	0	0	0	0
S6_China	0	0	0.06914	68.204	0	0	0	24.4696	1.44361	5.81015	0	0	0.0034	0	0
S7_China	0	0	0.22715	41.6095	0	0	0	47.4899	0	2.14575	0	0	8.52779	0	0
S8_China	0	0	0.27831	59.4732	0	0	0	36.8993	0.72005	2.62433	0	0	0.00482	0	0
S9_China	0	0	0.35068	13.0216	0	0	0	74.7101	0.22577	11.6919	0	0	0	0	0
S10_China	0	0	0.08287	51.0148	0	0	0	34.3791	14.2383	0.28492	0	0	0	0	0
S11_China	0	0	0.08803	31.5655	0	0	0	67.2103	0.02432	1.10861	0	0	0.00325	0	0
S12_China	0	0	0.2401	69.6059	0	0	0	26.9407	0	2.40304	0	0	0.81024	0	0
S13_China	0	0	0.18665	72.5708	0	0	0	20.9488	2.24309	4.05066	0	0	0	0	0
S14_China	0	0	0.25112	70.5817	0	0	0	8.6533	0	20.5139	0	0	0	0	0
S15_China	0	0	1.00702	30.4795	0	0	0	67.8993	0	0.57585	0	0.03837	0	0	0
S16_China	0.01747	0	0.10763	61.3863	0	0	0	31.4289	0.66668	3.68469	0	0	2.70832	0	0
S17_China	0	0	0.1436	54.234	0	0	0	43.6774	0	1.80269	0	0	0.14236	0	0
S18_China	0.00661	0	1.30596	53.9811	0	0	0	40.3109	1.13163	3.24673	0	0	0	0.01707	0
S1_Denmark	0	0	1.09223	31.5251	0	0	0	66.2736	0	1.10906	0	0	0	0	0
S2_Denmark	0.25585	0	0.40442	18.9155	0.0063	0	0	74.8913	0	1.83954	0	0	1.65815	0	2.02894
S3_Denmark	0.12646	0	0.80006	32.3376	0	0	0	65.8811	0	0.85098	0	0	0.00377	0	0
S4_Denmark	0	0	0.16264	79.6395	0	0	0	19.5822	0	0.61561	0	0	0	0	0
S5_Denmark	0.08599	0	2.89494	44.9711	0	0	0	46.5871	0	0.63051	0	0	4.83032	0	0
S6_Denmark	0	0.00392	0.2874	42.8842	0	0	0	54.9564	0	1.71825	0	0	0.0326	0	0.11726
S7_Denmark	0	0	2.44406	69.7299	0	0	0	26.2332	0	1.59289	0	0	0	0	0
S8_Denmark	0.11882	0	1.6998	44.2585	0	0	0	49.83	0	3.41799	0.0009	0	0.66253	0.01154	0
S9_Denmark	0.55234	0.02821	0.46337	9.20857	0	0	0.01534	75.358	0	0.16546	0.08258	0	13.821	0	0.3051
S10_Denmark	0	0	2.61929	39.6769	0	0	0.01156	57.5377	0	0.10659	0	0	0.03663	0	0.01131
S11_Denmark	0.12248	0	0.08389	67.2536	0	0	0	28.8761	0	0.01156	0	0	0.00542	0.00041	3.64659
S12_Denmark	0.48297	0.00911	3.21653	36.6706	0	0	0.00495	45.0147	0	11.2182	0.04785	0	3.33509	0	0
S13_Denmark	0	0	0.48383	66.1958	0	0	0	32.6961	0	0.29004	0	0	0.28	0	0.05421
S14_Denmark	0	0	2.45865	40.3212	0	0	0.01373	54.5196	0	1.02277	0	0	1.65509	0	0.00896
S15_Denmark	0.05683	0.00628	1.07351	66.226	0	0	0	29.8809	0	2.18041	0	0	0.5761	0	0
S16_Denmark	0.09869	0	1.11948	13.8116	0	0	0.00853	84.373	0	0.47093	0	0	0	0	0.11775
S17_Denmark	0.30236	0.00584	1.14713	21.2636	0	0	0	76.6557	0	0.3813	0	0	0.21607	0.01076	0.01717
S18_Denmark	0.01445	0	0.3681	73.4188	0	0	0	25.0697	0	0.66113	0	0	0.05925	0	0.40851
S1_France	0	0	6.96759	11.9906	0	0	0	74.3226	0	2.23011	0	0	0.75168	0	3.73747
S2_France	4.97339	0	4.22629	23.06	0.0042	0	0	62.6064	0	1.97721	0	0	2.11233	0	1.04017
S3_France	7.48677	0.00133	14.7564	8.96425	0.005	0	0.00145	59.6683	0	9.11239	0	0	0.00409	0	0
S4_France	3.31232	0.00314	0.26722	20.8187	0.00153	0	0	70.7762	0	1.4023	0	0.01431	2.42093	0	0.98334
S5_France	0.06635	0	8.87409	3.95341	0.00426	0	0.00134	86.6912	0	0.16486	0	0	0.10549	0	0.13904
S6_France	0.07308	0	0.03471	74.652	0.00262	0	0	24.3965	0	0.30016	0	0	0.3663	0.02259	0.15197
S7_France	0.30401	0	5.26124	36.4259	0	0	0	56.4041	0	1.60476	0	0	0	0	0
S8_France	0.00698	0	0.16523	29.6628	0.01266	0	0	68.0262	0	0.59736	0	0	0	0	1.52875
S9_France	0	0	19.3576	24.1378	0	0	0	55.6114	0	0.89318	0	0	0	0	0
S10_France	0	0.00188	2.09289	38.8232	0.00099	0	0.00408	56.9838	0	0.92214	0	0	0.96428	0	0.20676
S11_France	0.0068	0	52.6578	0.41299	0.00184	0	0	46.272	0.00185	0.04753	0	0	0.55006	0	0.04913
S12_France	0.77887	0	2.31264	19.6125	0.00083	0	0	74.9124	0.00763	2.36951	0	0	0.00565	0	0
S13_France	0.4205	0	0.92634	28.0376	0	0	0	69.3422	0	0.48476	0	0	0	0.16151	0.6271
S14_France	0.61961	0	0.48487	36.5281	0	0	0	61.0804	0	1.28702	0	0	0	0	0
S15_France	14.5898	0	6.1483	19.9728	0	0.00604	0.00791	54.2877	0	0.36905	0	0	4.31495	0	0.30341
S16_France	0	0	9.75014	16.3467	0	0	0	71.5496	0	2.35349	0	0	0	0	0
S17_France	0	0	0.42784	45.9456	0.0046	0	0	53.0135	0	0.60031	0	0	0	0.00813	0
S1_Germany	0	0	11.598	41.4111	0	0	0	42.6896	0	4.27663	0	0	0.02446	0.00021	0
S2_Germany	0.00697	0	8.89093	22.9652	0	0	0	48.3941	0	4.90868	0	0.25143	14.5828	0	0
S3_Germany	0	0	3.56024	26.2467	0	0	0	70.0276	0	0.16342	0	0	0	0	0.002
S4_Germany	0	0	22.4051	22.3354	0	0	0	53.0113	0	1.82888	0	0	0.00352	0	0.41588
S5_Germany	0	0	1.47413	33.2317	0	0	0	62.5362	0	1.81384	0	0	0	0	0.94408
S1_USA	0	0	1.61154	22.5331	0	0	0	69.3841	0	0.45175	0	0	6.01955	0	0
S2_USA	0	0	0.06742	88.2975	0	0	0	11.275	0	0.21101	0	0	0.14907	0	0
S3_USA	0	0	0.39959	76.0799	0	0	0	9.84226	0.00429	13.6722	0	0	0	0	0.00179
S4_USA	0	0.00164	0.14207	78.1306	0	0	0	20.2347	0	1.48768	0	0	0.00144	0	0.00183
S5_USA	0	0	0.29535	91.2305	0	0	0	6.77486	0	1.59416	0	0	0	0	0.10514
S6_USA	0	0	0.16694	87.5845	0	0	0	11.243	0.00394	0.15647	0	0	0.84511	0	0
S7_USA	0	0	0.05474	80.3274	0	0	0	18.3703	0	1.24576	0	0	0.00185	0	0
S8_USA	0	0.00175	0.11168	97.012	0	0	0	2.77791	0.00081	0.07763	0	0	0.0182	0	0
S9_USA	0	0	0.06244	91.5439	0	0	0	5.05605	0	1.3763	0	0	1.95965	0	0.00169
S10_USA	0	0	1.19034	55.7081	0.00164	0	0	41.4927	0.0418	1.55759	0	0	0	0	0.00778
S11_USA	0	0.00207	0.73534	89.8196	0	0	0.00225	8.09166	0.001	1.23696	0	0	0.1111	0	0
S12_USA	0	0	0.21093	95.3461	0	0	0.00158	2.5388	0.6495	1.25311	0	0	0	0	0
S13_USA	0	0	2.06913	51.571	0	0	0	44.4476	0.00016	1.7653	0	0	0	0	0.14679
S14_USA	0	0	0.43779	87.3246	0	0	0	6.38384	0	5.85373	0	0	0	0	0
S15_USA	0.22884	0	0.1698	55.5051	0	0	0	35.2145	0	0.04278	0	0	8.83399	0	0.005
S16_USA	0.0047	0	0.37086	77.3267	0	0	0	17.9015	0	4.35685	0	0	0.03941	0	0
Average_China	0.00133778	0	0.645164	53.9048	0	0	0	39.143	1.30937	4.04698	0	0.00213167	0.678056	0.000948333	0.268163
Average_Denmark	0.12318	0.00296444	1.26774	44.3504	0.00035	0	0.00300611	50.7898	0	1.57129	0.00729611	0	1.50956	0.00126167	0.3731
Average_France	1.91991	0.000373529	7.92419	25.8438	0.00226647	0.000355294	0.000869412	61.5261	0.000557647	1.57154	0	0.000841765	0.682104	0.0113076	0.515714
Average_Germany	0.001394	0	9.58568	29.238	0	0	0	55.3318	0	2.59829	0	0.050286	2.92215	4.2e-05	0.272392
Average_USA	0.0145962	0.00034125	0.505997	76.5838	0.0001025	0	0.000239375	19.4393	0.0438438	2.2712	0	0	1.12371	0	0.0168762
[truncated: 127 more columns]
