# Supplementary material for: Metagenomics analysis reveals features unique to Indian distal gut microbiota
Source: PLoS One. 2020 Apr 8;15(4):e0231197. doi: 10.1371/journal.pone.0231197 (PMC7141701; doi:10.1371/journal.pone.0231197)
Supplement: S8 Table — CAZymes identified in samples of Indian regions and different countries. (XLSX) [file pone.0231197.s013.xlsx]

## Sheet: S8 Table
S8 Table: CAZymes identified in samples of Indian regions and different countries.
			AA1_2	AA10	AA2	AA3_2	AA6	AA7	CBM10	CBM11	CBM12	CBM13	CBM14	CBM15	CBM16	CBM19	CBM2	CBM20	CBM21	CBM22	CBM23	CBM25	CBM26	CBM27	CBM3	CBM30	CBM31	CBM32	CBM34	CBM35	CBM36	CBM37	CBM38	CBM39	CBM4	CBM40	CBM41	CBM42	CBM43	CBM44	CBM45	CBM46	CBM47	CBM48	CBM49	CBM5	CBM50	CBM51	CBM53
INDIA	KHARGONE	KHG_1	0	0	0	0	5	0	0	0	5	16	0	0	17	0	4	29	0	25	5	5	56	1	5	11	0	132	46	17	1	90	5	0	54	4	8	1	0	3	0	4	0	144	0	3	256	6	0
		KHG_2	0	3	0	0	2	1	0	0	2	8	0	0	4	0	2	10	2	8	3	2	19	1	0	3	0	93	46	8	0	65	0	0	12	4	7	1	0	1	0	9	1	119	0	9	238	8	0
		KHG_3	0	0	0	0	4	0	0	0	3	5	0	0	6	0	1	31	0	13	1	4	40	2	0	5	0	130	15	9	0	44	0	0	29	0	2	0	0	2	0	6	0	67	0	1	135	6	0
		KHG_4	0	0	0	0	2	0	0	0	1	8	0	0	4	0	2	16	0	7	4	4	24	1	0	3	0	56	28	7	0	56	0	0	13	2	8	0	0	0	0	2	1	87	0	1	132	5	0
		KHG_5	0	0	0	0	4	0	0	1	3	10	0	0	12	0	9	31	0	18	3	2	43	2	1	12	0	196	38	67	0	77	4	0	28	12	6	0	0	0	0	9	1	120	0	2	234	3	0
		KHG_6	0	0	0	0	4	0	0	0	2	4	0	0	5	0	1	34	0	11	1	4	41	1	0	4	0	121	19	11	0	42	0	0	25	1	2	0	0	1	0	3	4	67	0	4	147	3	0
		KHG_7	0	0	0	0	3	0	0	0	1	19	0	0	3	0	6	14	0	20	7	6	39	5	7	7	0	78	37	13	0	109	0	0	33	6	10	0	0	0	0	4	1	115	0	2	154	6	0
		KHG_8	0	0	1	1	1	0	0	0	3	11	0	0	7	0	4	36	0	25	7	8	63	4	4	11	1	122	40	18	3	107	0	0	54	2	12	0	0	0	0	5	4	132	0	1	253	1	0
		KHG_9	0	0	1	0	6	0	0	1	6	25	0	0	9	1	5	23	0	11	8	1	31	5	4	11	1	108	52	13	0	114	0	0	14	2	8	0	0	2	0	12	0	140	0	5	241	4	0
		KHG_10	0	0	1	0	4	0	0	0	16	6	0	0	43	0	6	20	0	23	5	5	31	3	3	13	0	86	52	27	0	123	0	0	48	5	10	1	0	2	0	8	0	139	0	6	229	5	0
		KHG_11	0	0	0	0	1	0	0	0	1	6	0	0	2	0	2	25	0	9	2	11	42	1	0	6	0	92	34	5	0	29	0	0	20	1	8	0	0	0	0	3	1	89	0	1	155	4	0
		KHG_12	0	0	0	0	2	0	0	0	0	6	0	0	3	0	2	12	0	13	4	1	31	5	1	1	0	69	38	6	0	57	0	0	19	0	8	0	0	0	0	7	1	87	0	1	133	11	0
	JAISALMER	JAS_1	0	0	0	0	2	0	0	0	0	6	0	0	4	0	1	17	0	7	4	2	24	3	0	4	0	58	33	7	1	65	0	0	26	5	9	1	0	0	0	8	0	94	0	1	157	6	0
		JAS_2	0	0	1	0	3	0	0	0	2	15	0	0	8	0	9	37	0	26	3	3	52	2	4	12	0	116	35	12	1	131	5	0	41	3	7	0	0	0	0	2	0	115	0	0	229	3	0
		JAS_3	0	0	0	0	6	0	0	0	9	37	0	0	14	0	13	23	0	28	7	6	56	4	8	17	0	107	83	40	0	168	0	0	60	5	8	0	0	5	0	7	0	207	0	1	289	7	0
		JAS_4	0	0	1	0	3	0	0	0	0	12	0	0	4	0	7	16	0	18	4	8	42	3	4	8	0	66	36	10	1	58	0	0	27	0	4	0	0	0	0	9	1	110	0	3	164	3	0
		JAS_5	0	0	0	0	7	0	0	0	5	21	0	0	8	0	25	15	0	16	3	1	42	4	3	16	0	124	62	19	2	148	2	0	35	6	8	0	0	4	0	7	0	160	0	1	251	7	0
		JAS_6	0	0	0	0	4	0	0	0	15	15	0	0	11	0	6	38	0	28	3	4	73	2	4	15	0	176	43	20	2	90	3	0	38	1	5	0	0	0	0	8	0	146	0	2	317	11	0
		JAS_7	0	0	0	0	0	0	0	0	1	8	0	0	5	0	4	35	0	12	5	4	67	4	0	5	0	141	27	10	1	73	4	0	51	3	8	0	0	4	0	1	0	78	0	1	190	3	0
		JAS_8	0	0	0	0	5	0	0	0	5	16	1	0	5	0	7	34	0	19	8	8	71	6	2	12	0	131	51	19	1	110	0	0	61	2	17	0	0	1	0	7	0	126	0	1	244	1	0
		JAS_9	0	0	0	0	5	0	0	1	19	18	0	0	14	0	16	46	0	15	3	4	98	2	2	15	0	184	46	31	1	112	0	0	67	6	12	0	0	9	0	10	2	173	0	0	319	6	0
		JAS_10	0	0	0	0	4	0	0	0	4	21	0	0	7	0	5	34	0	14	6	8	75	7	0	7	0	137	49	18	0	96	0	0	43	3	12	1	0	1	0	9	0	138	0	2	214	3	0
	LADAKH	LDK_1-2	0	0	0	0	4	0	0	1	10	6	0	0	22	0	15	24	0	18	4	4	53	2	0	9	0	163	37	28	2	144	0	0	38	3	11	1	0	7	0	3	0	121	0	4	264	3	0
		LDK_2	0	0	1	0	3	1	0	0	10	11	1	0	8	0	7	21	2	17	3	2	48	5	2	9	0	102	51	20	1	84	0	0	41	1	9	0	0	3	0	3	0	101	0	7	211	10	0
		LDK_3	0	0	0	0	1	0	0	0	9	8	1	0	19	0	6	22	0	11	4	5	36	3	1	10	0	112	26	14	0	56	0	0	49	3	11	1	0	2	0	1	0	82	0	1	177	0	0
		LDK_4	0	0	0	0	2	0	0	0	4	6	0	0	17	0	1	32	0	13	3	3	50	0	1	10	0	145	8	13	1	31	8	0	49	3	2	0	0	1	0	1	0	57	0	1	184	3	0
		LDK_5	0	0	1	0	2	0	0	0	1	7	0	0	2	0	3	23	2	15	4	7	59	2	0	9	1	85	36	11	1	118	0	0	44	1	10	0	0	3	0	4	0	109	0	1	207	1	0
		LDK_6	0	0	0	0	1	0	0	0	1	8	0	0	8	0	4	39	0	18	4	3	67	2	0	11	0	132	25	20	1	36	0	0	39	2	4	0	0	3	0	3	1	75	0	0	210	3	0
		LDK_7	0	0	0	0	6	0	0	0	10	25	0	0	23	0	11	39	2	36	5	8	99	4	9	22	0	250	73	31	1	162	0	0	68	2	8	1	1	3	0	9	2	216	0	1	408	5	1
		LDK_8	0	0	0	0	4	0	0	0	4	17	0	0	10	0	9	34	0	20	7	4	55	3	3	7	0	160	40	24	1	62	0	0	49	2	5	0	0	0	0	7	0	105	0	0	238	6	1
		LDK_9	1	0	0	0	3	1	0	0	3	10	0	0	6	0	3	35	0	17	6	4	71	2	1	7	0	130	34	15	1	71	0	0	41	5	7	0	0	0	0	4	0	101	0	0	207	4	0
OTHER COUNTRIES	CHINA	S1-China	0	0	0	0	0	0	0	0	1	2	0	0	5	0	1	15	0	5	0	0	2	0	0	6	0	143	10	18	0	6	0	0	7	2	1	0	0	2	0	0	0	37	0	0	70	5	0
		S10-China	0	0	0	0	2	0	0	0	2	5	0	0	6	0	2	17	0	9	1	0	4	0	1	8	0	208	17	20	0	38	1	1	9	3	1	0	0	1	0	1	0	50	0	0	121	0	0
		S11-China	0	0	0	0	4	0	0	0	1	14	0	0	7	0	5	15	0	14	3	2	26	2	0	3	0	124	25	14	3	61	2	0	8	1	1	1	0	3	0	4	0	74	0	1	132	5	0
		S13-China	0	0	0	0	1	0	0	0	5	1	0	0	5	0	1	12	0	6	0	0	16	0	0	7	1	97	10	9	0	9	2	0	11	0	1	0	0	2	0	0	0	42	0	3	85	3	1
		S12-China	0	0	0	0	2	0	0	0	0	4	0	0	11	0	9	19	2	14	4	2	25	3	2	8	0	153	19	18	0	54	2	0	29	3	2	0	0	7	0	2	0	80	0	0	160	7	0
		S14-China	0	0	1	0	1	0	0	0	0	2	0	0	3	0	1	6	0	3	0	0	1	0	0	1	0	89	4	7	0	2	0	0	5	1	0	0	0	1	0	0	0	18	0	3	51	1	0
		S16-China	0	0	0	0	3	0	0	0	8	8	0	0	8	0	5	15	0	11	0	0	11	0	0	9	0	170	18	27	0	34	2	0	13	2	3	0	0	5	0	0	1	69	1	4	145	12	0
		S3-China	0	0	0	0	2	0	0	1	1	7	0	0	8	0	7	22	0	13	6	1	23	3	1	8	0	142	20	21	1	74	1	0	14	2	1	0	0	3	0	3	0	69	0	2	173	5	0
		S5-China	0	0	0	0	3	0	0	1	1	6	0	0	6	0	0	17	0	8	1	1	22	0	0	6	0	127	18	15	1	24	2	0	13	5	3	0	0	6	0	1	0	65	0	1	124	5	0
		S8-China	0	0	0	0	2	0	0	1	1	7	0	0	8	0	7	22	0	13	6	1	23	3	1	8	0	142	20	21	1	74	1	0	14	2	1	0	0	3	0	3	0	69	0	2	173	5	0
		S9-China	0	0	2	0	1	0	0	0	0	5	0	0	4	0	0	9	0	7	1	0	18	2	0	5	0	74	17	10	0	43	3	0	5	1	2	1	0	2	0	0	0	53	0	0	88	6	0
		S7-China	0	0	0	0	4	0	0	0	0	12	0	0	11	0	8	17	0	11	4	1	28	1	3	13	0	200	29	27	0	74	2	0	31	4	3	2	0	7	0	3	0	96	0	3	175	7	0
		S6-China	0	0	1	0	7	0	0	0	1	6	0	0	8	0	0	16	0	5	0	0	3	0	1	8	0	172	12	22	0	6	1	0	10	8	1	0	0	4	0	0	0	52	0	4	163	7	0
		S4-China	0	0	0	0	1	0	0	0	1	12	0	0	11	0	6	15	0	18	2	1	33	1	3	6	0	169	31	27	3	74	2	0	16	3	1	1	0	3	0	4	1	87	0	1	177	12	0
		S17-China	0	0	0	0	2	0	0	0	3	6	0	0	8	0	2	17	0	6	0	0	23	0	0	8	0	137	21	17	0	12	2	1	12	2	1	0	0	10	0	0	0	62	0	1	149	3	0
		S15-China	0	0	0	0	0	0	0	0	2	5	0	0	4	0	7	11	0	5	3	0	13	3	3	5	0	88	20	8	0	64	0	0	17	1	2	0	0	0	0	1	0	63	0	1	121	4	0
		S18-China	0	1	1	0	7	0	0	1	2	6	0	0	5	0	5	21	0	9	5	1	29	3	2	9	0	151	23	23	0	60	2	0	20	3	2	0	0	5	0	2	2	89	0	1	187	5	0
		S2-China	0	0	0	0	3	0	0	0	4	4	0	0	1	0	2	9	0	4	1	0	17	0	0	6	0	75	17	8	0	17	1	0	6	0	1	0	0	3	0	0	0	50	0	1	101	0	0
	DENMARK	S2-Denmark	0	0	0	0	0	0	0	0	4	3	0	0	4	0	6	14	0	4	1	1	12	0	0	6	0	51	10	6	0	90	0	0	17	0	0	0	0	1	0	2	0	30	0	0	95	4	0
		S15-Denmark	0	0	0	0	0	0	0	1	1	5	0	0	3	0	0	11	0	4	0	2	17	0	0	6	0	86	8	21	0	16	2	0	7	3	1	0	0	1	0	0	0	33	0	0	117	3	0
		S14-Denmark	0	0	0	0	0	0	0	0	1	1	0	0	1	0	0	5	0	3	1	0	4	0	0	5	0	19	1	4	0	8	3	0	2	1	1	0	0	0	0	0	0	12	0	0	28	1	0
		S12-Denmark	0	0	1	0	2	0	0	0	5	4	0	0	4	0	1	10	0	3	1	1	13	0	0	4	0	66	10	2	0	29	2	0	5	3	0	0	0	0	0	0	0	35	0	0	108	4	0
		S13-Denmark	0	0	0	0	1	0	0	0	1	0	0	0	3	0	4	13	0	3	0	0	19	0	0	4	0	60	7	5	0	16	0	0	13	1	0	0	0	0	0	0	0	26	0	0	69	1	0
		S10-Denmark	0	0	0	0	1	0	0	0	2	0	0	0	0	0	1	4	0	0	1	1	11	0	0	1	0	19	4	0	0	5	0	0	4	0	1	0	0	0	0	0	0	14	0	0	31	0	0
		S9-Denmark	0	0	0	0	0	0	0	0	5	0	0	0	3	0	0	2	0	0	0	0	3	0	0	2	0	23	5	4	0	19	0	0	3	0	0	0	0	0	0	1	0	15	0	1	38	2	0
		S8-Denmark	0	0	0	0	1	0	0	0	3	2	0	0	4	0	4	8	0	4	1	1	6	1	0	1	0	48	7	7	0	19	0	0	11	3	0	0	0	2	0	2	0	23	0	1	83	2	0
		S6-Denmark	0	0	0	0	0	0	0	0	3	1	0	0	1	0	1	7	0	3	2	0	5	2	0	5	0	36	3	3	0	23	2	0	10	1	0	0	0	3	0	0	0	23	0	0	56	0	0
		S1-Denmark	0	0	0	0	1	0	0	0	6	3	0	0	4	0	3	13	0	14	3	0	21	1	0	7	0	114	15	14	2	78	2	0	16	5	2	0	0	1	0	2	0	64	0	2	122	3	0
	FRANCE	S1-France	0	0	0	0	6	0	0	1	3	19	0	0	9	0	11	13	0	12	7	4	38	6	4	8	0	155	51	22	0	98	0	0	27	6	7	2	0	2	0	3	1	133	0	4	208	8	0
		S11-France	0	0	0	0	2	0	0	0	6	9	0	0	6	0	2	1	0	8	1	2	23	0	0	1	0	98	27	13	2	74	0	0	11	6	2	1	0	1	0	4	1	69	0	2	122	8	0
		S10-France	0	0	0	0	3	0	1	1	15	10	0	0	17	0	15	33	0	28	6	1	29	1	3	14	0	345	38	47	2	158	2	0	32	7	2	2	0	6	0	7	2	132	0	2	323	12	0
		S12-France	0	0	0	0	4	0	0	1	7	18	0	0	7	0	8	16	0	20	5	0	24	4	0	10	0	187	37	32	3	131	3	0	30	4	5	1	0	6	0	2	0	123	0	5	255	14	0
		S13-France	0	0	0	0	0	0	0	0	0	5	0	0	5	0	3	11	0	3	2	2	44	2	0	3	0	58	13	6	0	50	1	0	14	0	1	0	0	1	0	0	0	34	0	0	88	3	0
		S14-France	0	0	0	0	2	0	0	1	8	5	0	0	5	0	5	16	0	5	1	4	18	1	0	4	0	82	21	19	0	34	2	1	8	0	2	0	0	5	0	0	0	38	0	2	105	1	0
		S15-France	0	0	0	0	1	0	0	0	1	3	0	0	5	0	1	9	0	2	0	2	24	1	0	4	0	37	8	8	0	77	1	0	4	1	2	0	0	0	0	0	0	36	0	0	178	3	0
		S16-France	0	0	1	0	6	0	0	1	5	27	0	0	9	0	7	20	0	16	5	1	25	2	3	9	0	211	54	38	3	130	2	0	24	8	5	0	0	5	0	5	0	143	0	4	233	11	0
		S17-France	0	0	0	0	2	0	0	0	0	5	0	0	5	0	7	10	0	7	2	1	20	3	2	7	0	73	18	8	1	52	2	0	15	2	1	1	0	0	0	2	0	47	0	0	102	5	0
		S2-France	0	0	0	0	5	0	0	1	4	8	0	0	9	0	12	11	0	22	2	0	34	1	5	12	0	122	32	43	2	153	1	0	20	4	3	1	0	2	0	0	0	113	0	1	209	9	0
		S3-France	0	0	1	0	7	0	0	1	8	12	0	0	10	0	7	13	0	9	4	6	30	1	2	11	0	120	42	29	2	163	2	0	21	6	8	1	0	3	0	5	0	130	0	3	250	2	0
		S4-France	0	0	0	0	1	0	0	0	0	4	0	0	6	0	6	11	0	11	0	2	25	0	1	8	0	74	13	17	0	33	1	0	15	3	3	0	0	2	0	1	0	48	0	2	142	5	0
		S9-France	0	0	0	0	4	0	0	1	4	13	0	0	5	0	3	10	0	10	3	4	21	0	3	9	0	143	27	28	1	64	1	0	17	6	4	1	0	2	0	5	0	76	0	0	182	4	0
		S8-France	0	0	0	0	4	0	0	0	3	8	0	0	7	0	7	18	0	9	2	0	21	2	0	8	0	235	22	26	0	59	3	0	18	8	0	1	0	5	0	3	0	81	0	6	183	10	0
		S7-France	0	0	0	0	3	0	0	0	4	15	0	0	13	0	7	24	0	19	3	0	22	2	3	13	0	226	25	33	0	109	0	0	15	10	3	2	0	6	0	4	0	104	0	1	245	9	0
		S6-France	0	0	0	0	0	0	0	0	1	2	0	0	4	0	3	8	0	9	2	0	16	3	1	0	0	63	14	6	0	33	1	0	15	0	1	0	0	0	0	0	0	30	0	1	78	3	0
		S5-France	0	0	0	0	3	0	0	0	4	7	0	0	11	0	3	9	0	11	3	2	7	4	2	3	0	158	37	23	0	102	1	0	15	4	10	0	0	1	0	3	1	110	0	2	162	9	0
	GERMANY	S1-Germany	0	0	0	0	0	0	0	0	0	2	0	0	4	0	1	13	0	9	0	0	4	0	0	5	0	97	5	7	0	10	1	0	5	2	0	0	0	2	0	0	0	41	0	2	70	3	0
		S2-Germany	0	0	0	0	2	0	0	0	1	3	0	0	5	0	2	10	0	10	1	0	19	0	0	4	0	82	12	10	1	44	3	0	6	1	1	0	0	0	1	2	0	49	0	0	97	1	0
		S3-Germany	0	0	0	0	0	0	0	0	0	8	0	0	6	0	3	10	0	9	1	0	13	1	0	5	0	95	13	11	0	26	2	0	12	5	2	0	0	5	0	1	0	46	0	0	68	2	0
		S4-Germany	0	0	0	0	0	0	0	0	1	5	0	0	2	0	4	5	0	6	3	2	5	3	0	3	0	59	9	12	0	30	2	0	8	0	4	1	0	3	0	2	0	48	0	0	73	0	0
		S5-Germany	0	0	0	0	0	0	0	0	4	5	0	0	9	0	3	12	0	6	2	0	16	1	0	6	0	121	15	18	0	35	1	0	11	2	1	0	0	3	0	0	0	46	1	1	95	3	0
	USA	S4-USA	0	0	0	0	0	0	0	0	0	8	0	0	9	0	1	14	0	8	2	0	7	2	0	3	0	169	22	20	0	45	0	0	10	3	2	0	0	8	0	3	0	42	0	2	145	7	0
		S5-USA	0	0	0	0	1	0	0	0	5	10	0	0	18	0	4	26	0	15	0	2	22	0	0	10	0	216	19	37	0	56	7	0	22	4	2	0	0	13	0	1	0	62	0	2	236	7	0
		S6-USA	0	0	0	0	0	0	0	1	8	4	0	0	11	0	9	32	0	13	2	0	12	3	0	9	0	193	10	27	0	45	1	0	22	5	1	0	0	11	0	4	0	64	0	1	235	4	0
		S7-USA	0	0	0	0	3	0	0	0	1	5	0	0	5	0	0	12	0	6	0	0	4	0	0	6	0	141	8	19	0	8	3	0	3	7	0	0	0	5	0	0	0	25	0	3	82	1	0
		S8-USA	0	0	0	0	0	0	0	0	3	2	0	0	8	0	1	14	0	6	0	0	3	0	0	4	0	136	0	11	0	12	1	0	5	2	0	0	0	4	0	0	0	17	0	0	98	4	0
		S1-USA	0	0	0	0	1	0	0	0	7	19	0	0	15	0	7	11	0	16	3	2	17	2	2	5	0	219	32	20	2	82	0	0	26	7	4	1	0	8	0	6	0	108	0	2	187	5	0
		S10-USA	0	0	1	0	2	0	0	0	8	5	0	0	12	0	4	14	0	14	2	0	23	2	0	5	0	170	31	24	2	87	2	0	7	10	0	2	0	7	0	4	0	76	0	2	156	5	0
		S11-USA	0	0	0	0	3	0	0	0	9	8	0	0	12	0	0	26	0	9	3	2	16	0	0	6	0	253	20	19	0	28	4	0	27	2	2	0	0	13	0	2	0	55	0	4	249	2	0
		S13-USA	0	0	1	0	1	0	0	0	8	8	0	0	11	1	0	23	0	10	1	0	12	0	0	7	0	254	19	27	0	33	2	0	16	13	1	0	0	9	0	4	1	57	0	6	209	6	0
		S12-USA	0	0	0	0	0	0	0	0	3	2	0	0	9	0	1	23	0	8	0	0	4	0	0	6	0	190	3	15	0	3	2	0	15	4	0	0	0	5	0	0	0	32	0	1	141	3	0
		S3-USA	0	0	0	0	0	0	0	0	2	1	0	0	3	0	1	17	0	6	1	0	13	1	0	2	0	113	4	6	0	8	0	0	15	0	0	0	0	1	0	0	0	27	0	0	89	0	0
		S2-USA	0	0	0	0	0	0	0	0	8	7	0	0	13	0	6	15	0	11	5	0	19	1	0	6	0	163	20	19	0	88	0	0	15	4	0	0	0	6	0	6	0	62	0	1	150	4	0
		S16-USA	0	0	0	0	2	0	0	0	8	22	0	0	11	0	8	23	0	19	5	0	25	4	0	10	0	244	31	36	2	105	4	0	26	9	1	0	0	14	0	5	0	109	1	1	267	8	0
		S15-USA	0	0	0	0	1	0	0	0	11	12	0	0	13	0	5	21	0	14	3	0	24	2	0	8	0	288	25	33	2	103	1	0	22	7	0	0	0	12	0	2	0	74	0	5	176	7	0
		S14-USA	0	0	0	0	1	0	0	1	3	2	0	0	3	0	1	20	0	8	2	2	7	0	0	5	0	171	10	21	0	19	1	0	13	3	1	1	0	6	0	1	0	48	0	1	127	3	0
		S9-USA	0	0	0	0	1	0	0	0	4	7	0	1	12	0	0	21	0	11	0	0	7	0	0	6	0	227	9	16	0	13	2	0	14	1	0	0	0	13	0	0	0	40	0	2	159	5	0
[truncated: 263 more columns]
