# Supplementary material for: Metagenomics analysis reveals features unique to Indian distal gut microbiota
Source: PLoS One. 2020 Apr 8;15(4):e0231197. doi: 10.1371/journal.pone.0231197 (PMC7141701; doi:10.1371/journal.pone.0231197)
Supplement: S9 Table — CAZyme abundance significantly different within Indian regions and in between different countries. (XLSX) [file pone.0231197.s014.xlsx]

## Sheet: S9 Table
S9 Table: CAZyme abundance significantly different within Indian regions and in between different countries.
S9.1 Table: CAZymes abundance significantly different within Indian regions. Unique CAZymes are background coloured with aqua.
	KHG vs LDK and JAS			LDK vs KHG and JAS			JAS vs KHG and LDK
	Cazymes	P value		Cazymes	P value		Cazymes	P value
	PL9_1	0.00240455		CBM4	0.0338229		PL9	0.00790539
	CBM4	0.0106377		CBM68	0.0365445		CBM69	0.0157542
	PL9	0.017278		CE12	0.0070947		CBM2	0.0283201
	PL1	0.0173512		CE6	0.00685183		PL1	0.0476373
	CBM2	0.0189506		GH16	0.00433756		CBM56	0.00851514
	CE12	0.0213832		PL9_1	0.0026338		GT2	0.0300294
	CBM69	0.0396747		CBM46	0.0136137		CBM13	0.0377019
	CBM68	0.0423164		CBM48	0.00255483		CBM63	0.0393245
	GH16	0.0449114		CBM54	0.0359407		GT101	0.0456476
	CE6	0.04791		CBM66	0.0426561		GT1	0.0492941
	CBM36	0.00267336		CBM72	0.0081592
	GT90	0.00395521		CE4	0.0352552
	CBM61	0.00955623		CE7	0.0084997
	CBM47	0.0119351		CE9	0.00633649
	CBM30	0.0172087		GH110	0.00145929
	GH138	0.027301		GH120	0.000328635
	GH128	0.0340826		GH127	0.0144504
	CBM5	0.0359109		GH13	0.0248732
	CBM26	0.0395364		GH18	0.0078863
	CBM77	0.0428189		GH32	0.0233055
	GH24	0.0434018		GH57	0.0316352
	GH140	0.0445218		GH77	0.00918853
	GH143	0.0479239		GH97	0.0463359
	GT46	0.048367		GT104	0.0256698
	GT4	0.049191		GT35	0.0322213
				GT5	0.0029475
				PL12	0.0181189
				PL12_2	0.00919045
				PL13	0.0438243
				PL15_2	0.019043
S9.2 Table: CAZymes abundance significantly different in between different countries. Unique CAZymes are background coloured with aqua. Orange background represents the CAZymes in indian regions shared with Denmark, France nd Germany exclusively. Green background represent the ones shared with China and USA excluively.
	JAS vs ALL			KHG vs ALL			LDK vs ALL			China vs ALL			Denmark vs ALL			France vs ALL			Germany vs ALL			USA vs ALL
	Cazymes	P value		Cazymes	P value		Cazymes	P value		Cazymes	P value		Cazymes	P value		Cazymes	P value		Cazymes	P value		Cazymes	P value
	CBM9	0.00833998		CBM5	0.0097082		GH37	0.0245084		PL17_2	0.000154927		GH108	7.73857e-05		CE7	2.48882e-07		CBM65	0.000630126		PL10_1	2.92643e-05
	GT35	3.57996e-06		GT101	0.0219189		GH128	0.000115287		GT10	0.00228644		PL10_2	0.000123522		CBM51	0.00941726		GH138	0.0111823		PL7	0.00014755
	GH77	1.40254e-05		PL26	0.038582		PL9_1	0.00307654		PL6_1	0.00306951		GT21	0.000332332		GH31	0.0124355		GH38	0.0244877		GH86	0.000417401
	GT5	1.95234e-05		GH77	1.86795e-06		GH5	0.00368192		GH65	0.00312189		GT23	0.000429959		CBM69	0.0196431		GT6	0.00158083		PL8_3	0.00214955
	GH51	5.126e-05		GT104	1.12067e-05		GH127	0.00659984		PL6	0.0237204		GH9	0.0010752		GT14	0.0362337		CBM50	0.029428		GT45	0.00943846
	GH36	0.000128094		GT5	2.35079e-05		GH1	0.00693857		PL21_1	0.0299281		GT25	0.00160949		GT32	0.0363864		CBM58	0.00117461		GT17	0.027795
	GT104	0.000155445		GH1	3.45634e-05		GH145	0.00865147		GT1	0.0318018		CBM38	0.00247		GT2	1.12355e-06		CE1	0.0167701		GT39	0.031707
	GH92	0.000610864		GH36	7.81426e-05		CE10	0.00954154		CBM40	0.0389747		GH55	0.00559526		CBM67	6.49961e-06		GH2	0.0212667		GH2	1.02162e-06
	GH1	0.000719595		GT35	0.000103287		GH15	0.0101906		GH73	4.51037e-05		GT31	0.015166		dockerin	8.78794e-05		GH3	0.00218415		GH109	1.69665e-06
	CBM13	0.000720709		GH120	0.000111218		GT20	0.0102837		GT87	0.000212703		GT90	0.0171397		GH2	0.00016598		GH67	0.00649147		GT2	5.12944e-06
	PL1_2	0.00138324		GH16	0.000249331		CBM57	0.0103831		CBM50	0.00256996		GT94	0.0397797		PL12	0.00056813		GH73	0.0259196		CBM67	1.47856e-05
	GH76	0.00153542		GH76	0.000331341		GH57	0.0114885		GH3	0.0034058		CBM72	9.66317e-09		GH133	0.000949101		AA6	0.0344923		CBM11	0.00056901
	GH128	0.00171143		GH105	0.000345737		GH76	0.0168813		GH39	0.00563724		CBM12	5.85379e-07		GH99	0.00199898		CE12	0.0372914		GT12	0.000608455
	GH120	0.00202479		GH23	0.000389469		GH43	0.0214448		CBM37	0.0075574		CBM50	2.63001e-06		GH66	0.00269977		CE3	0.0131464		PL27	0.00114778
	GT20	0.00252874		GH97	0.000519457		GT30	0.0223065		CBM12	0.0117948		CBM30	4.39419e-06		GH137	0.00335574		CE6	0.0160055		dockerin	0.00121519
	GH33	0.00261058		GH92	0.000641566		GH141	0.0257642		GT84	0.0119757		GH73	0.00160908		PL11	0.0180948		CE8	0.00456115		GT87	0.00166473
	GH15	0.00271605		GH145	0.000685121		GH92	0.0273741		cohesin	0.0120475		GH39	0.00301995		GH109	0.046976		GH105	0.00758779		CBM42	0.00205222
	GH145	0.00289465		CE12	0.000698344		GH98	0.0304716		GH64	0.0127545		GT84	0.00321265		GT19	7.22809e-09		GH106	0.0176727		CBM60	0.00236479
	PL10	0.00331094		PL1_2	0.00116068		PL1_2	0.0325844		GH50	0.0128049		GH66	0.0036021		CE1	1.18375e-07		GH115	0.0180291		PL11	0.00249152
	CE9	0.00347031		CE9	0.00119516		GT27	0.0330108		CE1	0.0129364		CBM58	0.00458032		GT9	5.4623e-07		GH125	0.00435868		CBM72	0.00400237
	GH20	0.00373816		GH43	0.00146889		GT83	0.0343948		GH67	0.0173551		GH137	0.00518738		GT83	9.02024e-07		GH130	0.00121931		PL9_2	0.00489872
	GH97	0.00386572		CE6	0.00177408		PL10	0.0376346		CBM42	0.0174891		GH63	0.00811923		cohesin	1.78867e-06		GH141	0.0178666		GH64	0.00579234
	GH105	0.00599795		GH30	0.0018043		GH139	0.0383219		CBM11	0.017533		GT8	0.00880829		GH23	5.69183e-06		GH143	0.0485624		CBM37	0.00597868
	GH141	0.00655465		CBM57	0.00205925		CBM20	0.0412241		CBM60	0.0180804		GT12	0.0133449		GH3	1.09381e-05		GH145	0.0251668		cohesin	0.00597989
	GH125	0.00729718		GH42	0.00206627		GT19	0.0415611		GT8	0.0268872		PL9_2	0.0180888		GH35	1.60588e-05		GH15	0.0336718		GH99	0.0112297
	GH42	0.00865747		GT28	0.00237188		GT9	0.0440222		CBM70	0.0397511		PL27	0.0284562		GT30	2.60415e-05		GH28	0.00161057		CBM70	0.0126929
	GH106	0.00888533		PL9	0.00237338		GH27	0.0441187		PL9	8.87771e-12		GH64	0.0365457		CE6	2.8862e-05		GH43	0.0136529		PL12	0.0262971
	CBM63	0.010443		GT20	0.00265862		GH140	0.0465155		CE8	1.66051e-09		GH133	0.0390654		GH130	9.32362e-05		GH76	0.00433518		CBM58	0.0280844
	GH29	0.0111193		GH15	0.00291528		GH77	0.0481802		CE12	1.13387e-06		GH50	0.0404962		CE10	9.72986e-05		GH92	0.0122717		CBM30	0.0293669
	GH43	0.0112239		GH28	0.0034967		GH105	0.0485548		PL8_2	2.31073e-06		GH24	1.3506e-09		CE4	0.000217881		GT20	0.0429166		GH63	0.0384383
	GH139	0.0114815		GH125	0.00397278		CE11	0.0496847		GH105	1.48619e-05		CE9	7.6728e-06		GH20	0.000227127		GT28	0.0493952		CBM44	4.50162e-11
	GH94	0.011628		GH141	0.00508257		CBM4	1.72223e-06		PL1_2	3.006e-05		GH1	0.000125816		CE11	0.000266826		PL10	0.00760453		CBM48	8.54867e-11
	PL15_2	0.0128129		GH139	0.00591886		GH18	4.13804e-06		GH28	4.47953e-05		GH57	0.000229608		CBM20	0.00046925		PL9	0.0384443		CBM66	1.52472e-10
	GT27	0.0135494		GH20	0.00632934		GH25	2.77569e-05		PL12_2	5.56975e-05		GH116	0.000297726		GH28	0.00103633		PL9_1	0.0360831		GH20	2.73963e-09
	GH16	0.0136592		GH51	0.00879344		CBM68	6.62628e-05		GT81	0.000186193		GH145	0.000479634		GH78	0.00116694					CBM32	5.72152e-09
	GH95	0.0137388		PL15_2	0.00907673		CBM26	0.000325854		GH101	0.000206105		GT27	0.000573087		GH95	0.00134217					GH110	1.24924e-08
	GH89	0.0173636		PL13	0.00943401		CBM21	0.00043492		CBM68	0.000241268		GH5	0.000705023		CBM37	0.00151267					CE15	1.58905e-08
	CBM35	0.0174689		PL10	0.0100484		CBM76	0.000440708		GH74	0.000290878		GH140	0.00103108		CE8	0.00185315					GH92	6.30348e-08
	GH24	0.0175809		CE4	0.0116381		GH87	0.000711613		GH43	0.000337599		PL10	0.00214624		GH43	0.00237815					GH106	8.6946e-08
	GH54	0.0178399		GH130	0.0131834		GH85	0.0012479		GH87	0.000437855		GT35	0.00224596		GH97	0.00354959					GH78	1.17399e-07
	CBM57	0.0185881		GH95	0.0153964		CE2	0.00127611		GH88	0.000487252		CE11	0.00353594		GH140	0.00400089					CBM77	1.39656e-07
	CE6	0.0186243		GT27	0.0158174		GH71	0.00207993		GH16	0.000676282		GH4	0.00357019		GH89	0.00401423					GH88	1.69409e-07
	GH130	0.0187025		GH123	0.0165532		GH26	0.00292247		GH121	0.000805354		GT20	0.00409067		GH106	0.00417137					PL1	2.47891e-07
	GH115	0.0192256		GH115	0.0167177		GT51	0.00298032		GT4	0.000888159		GH127	0.00466025		GT8	0.00519992					GH13	4.16264e-07
	GT28	0.0205122		CBM35	0.018224		GH80	0.0030682		CBM54	0.000899578		GT29	0.00498154		GH105	0.00547759					GH25	7.47422e-07
	GH30	0.0207056		GH89	0.0186724		CBM14	0.00318347		GT29	0.000970804		GH15	0.00557246		GH92	0.00641473					GH95	1.41191e-06
	CE3	0.0211256		CE10	0.0201399		GH44	0.00361087		CBM71	0.000983322		GH139	0.00585735		GH57	0.00806728					GH123	1.7236e-06
	CE10	0.0216617		CE3	0.0217626		AA7	0.00375499		CBM25	0.000996093		CBM57	0.0060804		GH16	0.00926932					PL8_2	3.23419e-06
	GH142	0.0252226		GH116	0.0223481		GH144	0.0048029		CBM46	0.00100922		CBM63	0.00625299		GH29	0.00966333					GH89	4.68529e-06
	GH78	0.0267917		CE14	0.0239138		CBM41	0.00691947		GH76	0.00112634		GT5	0.00706767		GH33	0.010175					GH35	6.51208e-06
	CBM2	0.0289915		GH4	0.0253703		PL8_2	0.00754298		PL10	0.00121917		GH125	0.00724477		GH123	0.0109723					CBM34	8.15044e-06
	GH28	0.0306228		AA6	0.0392313		AA1_2	0.00805979		GT51	0.00124542		GH30	0.00729606		GH127	0.011256					GH115	9.11869e-06
	PL13	0.0314275		CE8	0.0405341		GT46	0.00820128		GH129	0.0012644		GH51	0.00795386		GH30	0.0122851					GH97	1.25483e-05
	GH116	0.0321277		GT9	0.0468844		GH88	0.00842924		PL15_2	0.00137522		GH42	0.00901036		GT28	0.0124714					AA6	2.10683e-05
	GH123	0.0334309		GH98	0.0486158		CBM78	0.00844586		PL1_8	0.00144591		GH54	0.00915562		GH125	0.0125782					GH29	2.16684e-05
	GT29	0.0368298		GH35	0.0493372		GH114	0.00849998		GH13	0.00159403		CBM20	0.00997609		GH27	0.0135913					CBM26	2.31559e-05
	GH143	0.0378433		CBM47	3.63215e-07		PL21	0.00912403		GH35	0.00163502		PL15_2	0.010092		GT104	0.0141176					CE4	2.32255e-05
	GH23	0.0499198		GH13	4.64072e-06		CBM53	0.00962087		GH18	0.0018522		CE14	0.0105662		GH115	0.0146025					CBM74	2.47626e-05
	GH13	1.47388e-06		GT4	6.0962e-06		CBM77	0.0107711		GT40	0.00186656		GH120	0.0106118		PL1_2	0.0170885					CBM41	2.79575e-05
	GH32	2.50607e-06		CBM46	1.24585e-05		GH70	0.0117942		GH130	0.00194662		GH143	0.0107861		GT87	0.0205948					GT5	3.1855e-05
	GH129	0.000195014		GH129	1.43142e-05		GT81	0.0121912		GH49	0.00202253		CBM13	0.0115478		CE9	0.0209335					CBM76	4.47953e-05
	CBM32	0.000226029		CBM54	1.45981e-05		GT44	0.0132605		PL25	0.00203584		PL13	0.01298		GH142	0.021145					PL8	4.5482e-05
	CBM41	0.000259608		GT81	1.58085e-05		PL11_2	0.013308		CBM4	0.00211754		CE10	0.0137761		CE14	0.0228741					GT28	4.92425e-05
	CBM46	0.00028207		GT51	2.9112e-05		CBM43	0.013761		CBM80	0.00212366		GH141	0.0140868		GH36	0.0255446					GH44	6.77088e-05
	PL11_2	0.000342207		CBM41	4.69068e-05		GH132	0.013761		GH117	0.00223821		GH77	0.0142063		CBM2	0.0298776					GH144	7.344e-05
	GH25	0.000384805		GH88	6.14712e-05		PL2	0.013761		GT44	0.00230315		GT19	0.022973		CBM35	0.0324695					PL1_2	8.02284e-05
	GH110	0.000450902		CBM25	0.000110703		CBM31	0.0156353		PL4_4	0.00232352		GH97	0.0248094		GT27	0.0352073					CBM64	8.98615e-05
	CBM4	0.000492004		CBM48	0.000114122		PL15_1	0.0157341		GT77	0.00239736		CE6	0.0297216		GH67	0.0388341					GT69	0.00010516
	GH121	0.000512189		GH110	0.000155818		GH68	0.016534		PL11_2	0.00255292		GH98	0.0376719		PL15_2	0.0397669					CBM3	0.000105503
	GH85	0.000667354		CBM6	0.000177512		CBM79	0.0165972		CBM59	0.00256469		GH128	0.0417799		GH76	0.0435105					PL12_2	0.000107436
	CBM48	0.000746783		SLH	0.000177986		GH13	0.0167982		GT52	0.00258392		GH94	0.0455337		PL10	0.0479349					GT74	0.000111972
	GH88	0.000786216		GH32	0.000237207		PL8	0.0190672		GH68	0.00259073											GT81	0.000112024
	GT70	0.00082845		PL8_2	0.000366		CBM36	0.0191585		CE6	0.00276447											GH77	0.000124363
	CBM56	0.000868011		CBM32	0.000391699		CBM71	0.0191771		GT70	0.00302095											GH76	0.000138141
	CBM34	0.00104146		CBM34	0.000392084		CBM55	0.0192399		GT102	0.00302951											GT46	0.000145773
	GH144	0.00127368		GH121	0.000445722		CBM80	0.0202227		GT103	0.00302951											CBM71	0.000149185
	CBM6	0.00157179		PL12_2	0.000653148		CBM25	0.0209512		CBM19	0.00319404											GH33	0.000149556
	GH48	0.00195019		GT70	0.000951596		PL1_12	0.0213742		CBM15	0.00335945											GT35	0.000163261
	PL1	0.00209936		GH112	0.00108586		CBM73	0.0215659		PL17_1	0.00338972											GH43	0.00017519
	CBM26	0.00241648		GH80	0.00109824		CBM10	0.0219628		CBM10	0.00340942											GH48	0.000190039
	GT81	0.00261512		GT41	0.00123949		SLH	0.0221593		GT38	0.00342874											GT73	0.000210119
	CBM78	0.00308637		GH144	0.00129122		GT102	0.0223446		PL22	0.00342874											GH121	0.000211165
	CBM68	0.00353571		GH104	0.00129482		GT103	0.0223446		CBM63	0.00343779											CBM39	0.000220077
	GT51	0.00355636		GH74	0.00131723		PL17_1	0.0229915		GH144	0.00343822											GH53	0.000225372
	PL8	0.00377648		GT11	0.00152204		GT38	0.0230457		PL21	0.00346328											CE3	0.000226955
	GH8	0.00394037		CBM66	0.00162335		PL22	0.0230457		GH47	0.00347619											PL14	0.000232018
	PL12_2	0.00396004		AA10	0.00167939		GT52	0.0233901		CBM45	0.003519											PL2_2	0.000246795
	CBM76	0.00466725		GH103	0.00193651		PL1_6	0.024282		CE5	0.00352968											GT77	0.00025146
	GH112	0.00515419		CBM76	0.00289838		CBM75	0.0244472		GH114	0.00361583											GH30	0.000267928
	CBM79	0.00559965		GH25	0.00338514		PL1_5	0.0244472		AA7	0.00366972											GT52	0.000270718
	PL1_8	0.00562121		CBM73	0.00412652		CBM15	0.0246247		CBM76	0.00368998											PL1_8	0.000286586
	CBM3	0.00564764		PL8	0.0044613		AA3_2	0.0246729		CBM14	0.00370545											CBM59	0.000291475
	CBM59	0.00582831		CBM55	0.00466926		CE5	0.0247087		AA3_2	0.00373345											CBM80	0.000292565
	GT4	0.00628631		CBM44	0.00529512		GH135	0.0247106		GH71	0.00378536											GT11	0.000308738
	PL8_2	0.00691053		AA3_2	0.00640191		GH62	0.0247106		CBM55	0.00384753											GT82	0.000322843
	GT44	0.00714159		CBM74	0.00660695		GT85	0.0247106		PL15_1	0.00387617											PL6_2	0.000324007
	GH79	0.00726466		GH18	0.00670105		GT77	0.0252376		GT41	0.00388655											GT102	0.000327839
	CBM25	0.00882288		PL1_8	0.00672997		PL25	0.0273053		CBM75	0.00391476											GT103	0.000327839
	PL1_6	0.00943095		PL21	0.00683154		CBM19	0.0273344		PL1_5	0.00391476											GH68	0.000349724
	CBM27	0.00959426		CBM31	0.00765989		PL14	0.0274138		PL1_6	0.00398289											GT76	0.000358499
	CBM54	0.00969372		CBM75	0.00771749		PL6_2	0.0282102		CBM43	0.0040118											CBM10	0.000379841
	PL4_4	0.0104598		PL1_5	0.00771749		GT76	0.0284075		GH132	0.0040118											PL17_1	0.000381952
	PL15_1	0.010831		GT56	0.00799955		GT99	0.0307002		PL2	0.0040118											GT38	0.000387878
	GT22	0.0116127		CBM80	0.00801507		GH46	0.0307974		CBM41	0.00406025											PL22	0.000387878
	CBM66	0.0125371		CBM19	0.00846055		CBM59	0.0309252		PL1_12	0.00415199											GH80	0.000396289
	CBM14	0.0128918		CBM78	0.00907204		CBM45	0.0312958		AA1_2	0.00417488											PL11_2	0.000409824
	CBM80	0.0130745		GH48	0.00930195		GT82	0.0324678		CBM78	0.00428873											CE5	0.000410709
	GH44	0.0137884		PL4_4	0.0094473		PL4_4	0.032583		GH48	0.00447448											GH135	0.000412042
	GH117	0.0145107		GT66	0.00950768		GH82	0.0333488		CBM6	0.0045728											GH62	0.000412042
	GH74	0.0154532		AA7	0.0096547		GH19	0.0337395		CBM73	0.00460427											GT85	0.000412042
	GH53	0.0159561		CBM3	0.0114636		GH49	0.0341204		GT22	0.00476678											GH114	0.00041924
	PL1_12	0.0177811		GH47	0.0124061		GH47	0.0345403		GH79	0.00525556											CBM45	0.000438205
	GT46	0.0180184		GH117	0.0139656		CBM49	0.0366673		GH145	0.00546478											AA3_2	0.000441235
	PL21	0.0183002		GH101	0.014074		GT41	0.0374484		GH139	0.00562933											GH47	0.000444253
	CBM10	0.0183397		GT44	0.0143845		GH79	0.0381387		GH70	0.00596174											AA2	0.000448239
	GT102	0.0187014		CE2	0.0148269		GT22	0.0384047		PL12_3	0.00632786											GH46	0.000459515
	GT103	0.0187014		PL1_12	0.0148581		CBM39	0.0385318		GT74	0.00649674											PL21	0.000462039
	GH19	0.0190169		GH71	0.0150473		PL2_2	0.0388723		CBM74	0.00653244											CBM31	0.000463541
	PL17_1	0.0192613		CBM10	0.0154479		GT40	0.0395428		GH92	0.00687864											CBM75	0.000467737
	GT38	0.0193078		GT102	0.0158285		PL11_1	0.0406342		GT99	0.00723058											PL1_5	0.000467737
	PL22	0.0193078		GT103	0.0158285		CE15	0.0407367		GH26	0.00849851											PL15_1	0.000470682
	CBM43	0.0193986		PL17_1	0.0162978		PL4_1	0.0410787		GT76	0.00908836											CBM43	0.000475513
	GH132	0.0193986		GT38	0.0163358		CBM22	0.041955		GH19	0.00909079											GH132	0.000475513
	PL2	0.0193986		PL22	0.0163358		CBM32	0.0426972		CBM49	0.00926554											PL2	0.000475513
	GT52	0.0196672		CBM43	0.0163523		PL1_8	0.045383		GH85	0.00930136											PL1_6	0.000477311
	GH68	0.0198894		GH132	0.0163523		AA2	0.0458674		GT28	0.00937802											CBM53	0.000478026
	GH114	0.0199938		PL2	0.0163523		PL12_2	0.048158		GH95	0.00989425											GH104	0.000483506
	CBM75	0.0205412		CBM21	0.01656		CBM6	0.0493641		GH54	0.00994231											PL1_12	0.000485934
	PL1_5	0.0205412		GT52	0.0167879		GH121	0.049925		GH135	0.010353											CBM55	0.000491031
	CBM15	0.02073		GH114	0.0169456					GH62	0.010353											AA7	0.00049212
	AA3_2	0.0207533		PL1_6	0.0172676					GT85	0.010353											CBM14	0.000494548
	CE5	0.0207962		CBM15	0.0176595					GH84	0.0104122											PL4_1	0.000511845
	GH135	0.0207974		GH135	0.0176983					GT35	0.0113365											GH71	0.00051704
	GH62	0.0207974		GH62	0.0176983					CBM26	0.0119787											AA1_2	0.000522855
	GT85	0.0207974		GT85	0.0176983					GH80	0.0120624											GT41	0.000524617
	GT77	0.0213466		CE5	0.0176984					GT5	0.0122134											CBM78	0.000531528
	CBM36	0.0218265		GT77	0.0183866					GT66	0.0130846											GT66	0.000545334
	CBM73	0.0227218		GH68	0.0187035					GH25	0.0134762											CBM25	0.000576281
	AA1_2	0.0228856		PL15_1	0.0188324					AA10	0.0136094											CBM21	0.000609589
	CBM19	0.0231885		AA1_2	0.0195575					PL8	0.0142098											GT99	0.000624435
	PL25	0.0232536		PL25	0.0202577					PL4_1	0.0146702											CBM79	0.000625479
	PL14	0.0233359		PL14	0.020296					CE2	0.0150618											CE6	0.000634806
	PL6_2	0.0240079		PL6_2	0.0208026					GH5	0.0160195											CBM73	0.000704606
	GT76	0.0241708		GT76	0.020916					GH97	0.0194006											CBM63	0.000785631
	GH46	0.0263087		GH59	0.0214513					CBM31	0.0198786											CBM49	0.000820784
	GT99	0.0263929		CBM79	0.0227687					CBM32	0.02194											AA10	0.000918636
	CBM55	0.0267315		GH46	0.0228343					CBM53	0.0220363											PL4_4	0.00098756
	CBM45	0.0267735		CBM59	0.0232241					GH32	0.023273											GH94	0.000995342
	GT11	0.0274688		CBM45	0.0232967					GH46	0.0233154											GH82	0.00105242
	GT82	0.0279059		GT99	0.0233381					GH120	0.0240693											CBM47	0.00112805
	GH82	0.028761		GH8	0.0241339					PL13	0.0241018											GT40	0.00118443
	GH49	0.0295005		GT82	0.024516					PL6_2	0.024653											GH105	0.0013146
	GH47	0.0297514		GH82	0.025445					CBM79	0.0261406											GT44	0.00132743
	GH59	0.0304096		GH49	0.0262261					CBM21	0.0262531											CBM19	0.0013585
	CBM49	0.0318127		CBM49	0.0283528					GH82	0.0264994											GT56	0.00150071
	GT41	0.0324018		GH85	0.0285525					CBM39	0.0281009											GH16	0.00150822
	AA7	0.0334756		CBM14	0.0288204					SLH	0.0284445											GT70	0.00154612
	CBM39	0.0335963		CBM53	0.0301829					CBM47	0.0286376											GT29	0.00163509
	PL2_2	0.0338888		CBM39	0.030216					GH77	0.0294324											GH113	0.00167125
	CBM53	0.0339996		GH102	0.0303777					GH112	0.0314236											GH32	0.00175817
	GT40	0.034549		PL2_2	0.0304405					GH51	0.031765											CBM15	0.00178343
	GH71	0.0346661		GT22	0.0305953					CBM22	0.0319162											GH87	0.00179774
	PL11_1	0.0356796		CBM23	0.0306225					PL14	0.0321112											CBM2	0.00181975
	PL4_1	0.0360571		GT40	0.0311741					GT20	0.0335514											GH19	0.0018358
	GH113	0.0384537		PL11_1	0.0325652					CBM27	0.0363177											PL11_1	0.00185693
	GH103	0.0404899		GH87	0.0325779					CBM23	0.0363978											GH8	0.00185862
	GH87	0.0425402		PL4_1	0.0328397					CBM36	0.0370128											GH127	0.00192988
	CBM74	0.0427684		PL4	0.0352321					GH11	0.0387172											GH1	0.00195746
	CBM31	0.0443036		PL11_2	0.0385039					GT82	0.043046											GT51	0.00199166
	GT69	0.0463195		GH126	0.038566					GT11	0.0464089											CBM68	0.00206234
	PL12_3	0.0476673		GH70	0.0401915					GH20	0.0468246											GH130	0.0021276
	AA2	0.04891		CBM68	0.0414711					GH42	0.047136											CBM23	0.00224722
	GH11	0.0496223		GT74	0.0430114																	GH70	0.00226044
				GT69	0.0433365																	GH129	0.0023614
				GH84	0.0449732																	GH142	0.00253881
				GT73	0.0449964																	GH54	0.00258716
				AA2	0.0453806																	GH49	0.00286814
				GH44	0.0477325																	CBM56	0.00324729
				CBM64	0.0495106																	GH74	0.00347505
																						CBM27	0.00380938
																						GH141	0.00392278
																						GH11	0.0040205
																						GH112	0.00409979
																						CBM57	0.00428004
																						GT22	0.00465479
																						GT4	0.00519292
																						GH79	0.00534784
																						CBM36	0.00570122
																						GH125	0.00582974
																						CBM4	0.00586756
																						GT20	0.00596904
																						GH126	0.00776802
																						PL25	0.00801191
																						GH4	0.00857724
																						CBM6	0.0115914
																						CE2	0.0147532
																						GH85	0.0147592
																						CBM54	0.0152787
																						GH36	0.0153538
																						GT104	0.0163916
																						GH120	0.0247728
																						PL4	0.0251508
																						GH102	0.0309832
																						PL15_2	0.0431476
																						PL13	0.0463246
